# Supplementary material for: Differences among canine serum, plasma and urine metabolite profiles from samples that were collected at the same time
Source: Front Vet Sci. 2026 May 21;13:1837846. doi: 10.3389/fvets.2026.1837846 (PMC13233384; doi:10.3389/fvets.2026.1837846)
Supplement: Supplementary file 2 [file Supplementary_File_2.xlsx]

## Sheet: Sheet1
µmoles/L	ULOQ=Upper limit of quantification; BLLOQ=Below lowe limit of quantification	Project 025 samples																																															Project 025 urine samples
Metabolite name	comments	1_6_serum start	2_16_serum start	3_23_serum start	4_26_serum start	5_30_serum start	6_43_serum start	7_45_serum start	8_49_serum start	9_13_serum start	10_7_serum start	11_K-70_serum start	12_K-7x_serum start	13_K-43_serum start	14_6_serum end	15_16_serum end	16_23_serum end	17_26_serum end	18_30_serum end	19_43_serum end	20_45_serum end	21_49_serum end	22_6_EDTA start	23_16_EDTA start	24_23_EDTA start	25_30_EDTA start	26_43_EDTA start	27_45_EDTA start	28_49_EDTA start	29_13_EDTA start	30_7_EDTA start	31_K-70_EDTA start	32_K-7x_EDTA start	33_K-43_EDTA start	34_6_LI-HEP start	35_16_LI-HEP start	36_23_LI-HEP start	37_26_LI-HEP start	38_30_LI-HEP start	39_43_LI-HEP start	40_45_LI-HEP start	41_49_LI-HEP start	42_13_LI-HEP start	43_7_LI-HEP start	44_K-7x_LI-HEP start	45_K-43_LI-HEP start	Sr.No	Metabolite name	10_6_urine end
Glycine	peak shape is ok, few samples are BLLOQ	337.575	307.225	367.691	232.363	298.351	428.423	348.465	240.975	464.425	248.101	402.241	323.258	418.987	382.167	328.755	246.295	277.636	375.33	276.636	227.758	309.994	316.024	360.843	360.837	265.31	444.507	325.524	215.388	424.656	220.785	414.984	311.892	354.365	335.805	357.38	331.374	186.216		446.804	369.137	230.292	466.849	172.456	314.826	360.716	1	Glycine	523.729
Trimethylamine-N-Oxide	peak shape is ok, few samples (n=18) are BLLOQ, few samples (urine samples,n=7) are > ULOQ	1.21766	4.15847	17.8562	2.5442	3.12303	12.9757	0.828484	2.09605	3.68078	2.047	2.53511	3.79636	2.37066	2.15435	0.436229	3.46515	4.10603	2.41692	3.9939	2.92736	1.49955	0.96456	2.54023	16.697	3.46728	15.3738	0.803134	3.66672	4.67103	2.68756	3.24103	4.34873	2.53157	1.90297	3.22917	16.3769	4.29628		14.2072	0.93949	3.27812	3.43064	1.90537	6.39013	1.89764	2	Trimethylamine-N-Oxide	1325.5
Alanine	split peak was observed, few samples (n=4) are BLLOQ and few samples (urine samples,n=60) are >ULOQ	188.092	291.17	225.368	325.776	433.854	222.789	207.366	254.905	247.727	210.105	242.078	270.647	208.129	302.374	199.877	263.619	256.157	215.745	282.711	242.183	293.547	163.361	290.981	204.694	395.264	224.034	192.506	233.6	221.669	190.454	203.266	266.932	195.198	169.613	285.696	191.925	231.094	5.34957	222.645	190.381	230.402	225.647	171.73	235.668	188.479	3	Alanine	1697.46
Glyceraldehyde	peak shape is ok, few samples (n=22) are BLLOQ	71.904	105.129	113.029	96.1367	89.1567	97.6956	118.686	156.566	124.987	132.335	118.767	127.84	92.8664	107.15	80.0502	98.7304	136.135	108.145	97.2025	92.3113	150.808	88.9879	91.2857	96.7749	83.5615	102.091	109.383	133.668	140.181	130.842	95.0654	110.785	102.191	80.1597	99.7737	99.1348	86.4933		115.516	126.92	114.929	139.066	134.922	95.7488	116.114	4	Glyceraldehyde	70.2944
GABA	chromatograhpy was poor, few samples (n=7) are BLLOQ and few samples (urine samples,n=2) are >ULOQ	0.10317	0.113658	0.126689	0.0854426	0.190562	0.0516479	0.074265	0.123992	0.840056	0.236253	0.154992	0.119596	0.232129	0.161182	0.100375	0.255464	0.152217	0.251884	0.0966396	0.103286	0.110815	0.195424	0.159873	0.139768	0.10968	0.109515	0.175397	0.208813	0.0824833	0.144532	0.141127	0.124351	0.0481549	0.166325	0.0853747	0.0816294	0.0650377		0.133927	0.114289	0.0660371	0.207853	0.115211	0.108904	0.110757	5	GABA	14.2473
Dimethyl Glycine	peak shape is ok, few samples (n=11) are BLLOQ, few samples (urine samples,n=10) are > ULOQ	7.02987	3.59781	6.88941	4.75355	6.5025	5.22317	4.42081	3.92938	7.956	9.24651	1.89131	3.35106	9.92752	5.40663	4.77795	3.64853	4.07416	5.31094	3.11868	2.44312	5.01997	5.94965	2.93058	6.3457	5.98758	4.73003	4.03592	3.81536	6.24805	8.28265	1.91338	2.91073	8.06239	6.6567	3.47959	6.75274	5.00309		5.10573	4.51718	3.89984	9.15404	9.47145	3.43112	9.12788	6	Dimethyl Glycine	58.7597
Aminoisobutyric acid	peak shape is ok, few samples (n=12) are BLLOQ	0.380484	0.24906	0.385219	0.302552	0.414803	0.326256	0.263527	0.242957	0.383492	0.43515	0.178647	0.226812	0.475368	0.341635	0.26671	0.232226	0.256939	0.310722	0.217808	0.180675	0.292442	0.35256	0.230615	0.376526	0.401122	0.311343	0.243346	0.201517	0.410582	0.434083	0.155962	0.216614	0.492736	0.385045	0.25397	0.384317	0.316058		0.315486	0.267108	0.230615	0.368861	0.377768	0.210967	0.482897	7	Aminoisobutyric acid	1.34544
Choline	peak shape is ok, few samples (n=2) are BLLOQ, few samples (n=10) are > ULOQ	16.8075	13.6378	14.65	14.7777	14.7475	12.6835	13.2735	12.1517	26.3313	12.5224	23.2566	16.8668	18.094	16.2383	12.4239	10.1926	14.5913	14.1327	12.7186	15.2989	15.7734	11.1255	9.93001	8.18678	11.3929	9.3693	8.1874	6.47857	14.9131	6.89399	14.4286	9.74288	9.70342	15.5995	11.7672	11.4917	8.75715	0.0514756	10.9549	10.6118	8.93205	21.9972	7.51272	10.6053	14.8866	8	Choline	37.3758
Serine	peak shape is ok ecxept in few samples, few samples (urine samples,n=6) are > ULOQ	98.7811	160.809	162.996	113.027	130.65	202.692	143.912	94.9879	245.876	132.064	216.856	167.987	127.571	84.0842	135.786	130.76	128.986	116.791	143.451	110.129	153.62	86.3528	154.696	151.065	128.687	210.902	144.093	97.8596	212.604	126.405	229.01	167.566	121.669	92.4619	128.103	145.189	74.4899	8.67888	191.022	144.855	85.5526	208.164	95.6863	166.045	117.35	9	Serine	547.953
Cytosine	peak shape is ok, few samples (n=17) are BLLOQ, few samples (urine samples,n=3) are > ULOQ	0.304278	0.0840843	0.123258	0.0372738	0.126338	0.0326629	0.12044	0.0493681	0.652791	0.0244769	0.0363102	0.0204335	0.625108	0.131931	0.128382	0.0105725	0.0244589	0.0616516	0.0200102	0.0167322	0.0448384	0.242482	0.0121754	0.0930718	0.101078	0.0320596	0.0893706	0.0417135	0.605377	0.0266383	0.0333294	0.0182271	0.480047	0.333059	0.0275929	0.108985	0.0211719		0.027809	0.116333	0.0486207	0.684157	0.0200012	0.0203434	0.60607	10	Cytosine	50.6786
Creatinine	peak shape is not good, few samples (n=03) are BLLOQ, few samples (urine samples,n=17) are > ULOQ	84.7102	136.393	102.943	109.106	95.2646	109.973	98.8832	93.7391	119.041	94.7957	94.1389	111.298	104.68	75.0277	98.5217	113.085	110.366	98.9705	111.7	101.16	96.231	59.7819	113.46	84.7832	70.5156	86.0391	67.9824	75.3165	114.474	105.845	85.9841	101.768	66.6314	95.5394	118.744	91.1793	103.031	0.349145	111.089	105.318	94.1602	125.707	81.9111	107.89	96.677	11	Creatinine	1037.56
Proline	peak shape is ok, few samples (n=13) are BLLOQ	219.774	136.731	129.231	113.098	195.877	184.627	170.153	133.687	304.44	217.464	250.636	141.662	223.048	304.444	220.419	112.601	114.595	166.503	145.844	121.541	181.237	216.33	123.011	131.521	163.789	181.424	159.743	139.814	269.693	210.162	245.331	131.847	213.935	215.304	121.622	115.914	79.9774		174.442	163.7	126.88	271.363	173.918	136.985	210.92	12	Proline	32.8769
Betaine	chromatograhpy was poor, few samples (n=8, mostly EV samples) are BLLOQ and most of samples are >ULOQ	168.998	224.528	207.384	168.895	209.998	191.67	216.747	143.596	131.988	222.79	175.961	194.769	156.52	103.113	101.559	239.647	200.084	151.505	190.059	236.499	156.509	233.883	195.277	202.875	211.555	205.412	272.068	118.84	105.304	209.065	143.402	194.086	203.583	196.321	201.252	189.858	136.746		222.199	289.636	112.588	115.168	182.815	161.115	193.133	13	Betaine	504.047
Valine	peak shape is ok, few samples (n=12) are BLLOQ	125.154	143.052	160.012	140.95	264.665	121.466	167.757	186.636	202.602	134.262	219.235	111.546	206.511	149.417	127.304	169.269	172.246	144.455	138.483	170.611	240.052	118.186	142.65	191.316	241.874	127.414	149.723	228.724	167.103	136.617	238.993	115.507	186.683	115.839	133.566	169.636	127.858	13.1942	120.831	159.093	181.84	177.621	104.304	126.099	174.421	14	Valine	33.7079
Guanidinoacetic Acid	peak shape is ok, few samples (n=7) are BLLOQ, few samples (urine samples,n=16) are > ULOQ	2.69133	6.35897	5.90123	2.87856	2.24993	7.43859	4.2853	3.38033	3.50244	3.49441	4.38422	3.99049	3.76279	2.64178	3.04451	4.9394	3.77953	2.89981	5.37273	3.68775	5.13354	2.66374	5.84155	5.82598	2.34709	7.92195	4.39553	3.39581	2.28664	3.45404	3.72195	3.8103	3.82191	2.99133	5.43869	5.34452	2.39364		7.73947	4.56224	2.90628	2.11819	2.65658	3.64957	3.75601	15	Guanidinoacetic Acid	507.938
Niacinamide (B3)	peak shape is ok, few samples (n=4) are BLLOQ, few samples (n=4) are > ULOQ	3.74528	0.460024	0.490545	0.572971	0.265904	0.244068	0.221249	0.823176	1.00138	0.419712	0.575626	0.974174	0.541058	0.261233	0.261381	0.255449	0.384521	0.248361	0.344946	0.355303	0.512372	3.79928	1.02172	0.525736	0.615004	0.446439	0.422965	1.00869	0.863308	0.238169	0.837826	0.774335	0.284052	3.41035	0.262298	0.381538	0.109637	0.0207951	0.197283	0.214063	0.737857	0.928413	0.157348	0.80842	0.268255	16	Niacinamide (B3)	2.38577
Taurine	peak shape is ok, few samples (n=7) are BLLOQ, few samples (urine samples,n=15) are > ULOQ	239.714	169.948	135.868	204.637	167.413	151.434	100.697	133.018	272.32	133.205	176.856	175.112	177.08	169.868	174.428	153.543	245.474	200.599	175.031	189.97	195.948	171.714	170.111	97.8446	168.82	153.248	82.6787	126.284	160.549	83.015	129.18	92.8921	91.0246	150.994	107.183	81.5635	69.757		141.776	72.7059	104.368	196.739	66.7431	105.574	86.5432	17	Taurine	2418.45
1-methylhistamine	peak shape is ok, few samples (n=6) are BLLOQ, few samples (urine samples,n=17) are > ULOQ	0.0220632	0.0257004	0.0471001	0.0363003	0.0510891	0.0334225	0.0264518	0.0195931	0.0504096	0.0338302	0.0344937	0.0241096	0.0623844	0.0175946	0.0214157	0.036708	0.0323353	0.0379391	0.0247092	0.0220392	0.0129501	0.00820974	0.0150605	0.00920099	0.010552	0.00831366	0.00521203	0.00896916	0.0102402	0.020952	0.0176985	0.00457251	0.00770612	0.0127743	0.0159398	0.0217914	0.0336064		0.023582	0.0142611	0.0212798	0.0274031	0.0285942	0.0255485	0.0274751	18	1-methylhistamine	0.802956
Isoleucine	peak shape is not ok, few samples (n=16) are BLLOQ	84.8192	76.3097	83.8485	69.9072	157.75	49.7216	72.2841	107.566	162.311	86.6935	99.5254	85.3443	127.092	85.1902	58.1616	86.8321	88.3242	82.8307	68.2756	59.8688	117.069	81.6071	67.4541	85.9419	134.213	49.8459	67.8757	128.029	96.5575	82.8542	110.255	85.5754	98.707	82.9216	66.5026	73.3812	50.9539		47.8786	65.9947	124.746	93.684	71.4187	101.036	100.209	19	Isoleucine	137.223
Hydroxyproline	chromatography is not good, few samples (n=10) are BLLOQ	38.8636	49.1444	51.2838	42.5003	86.8891	58.8631	23.6084	13.8023	52.3535	10.0995	92.8825	35.9932	56.6391	60.3403	23.7111	21.7017	27.2602	19.0636	27.0332	23.9302	17.8526	36.5006	46.4445	45.4738	78.3916	53.6105	21.7798	10.0608	58.2461	9.50296	63.4532	36.3462	64.0824	39.9791	48.6194	49.3657	20.2552	1.06052	57.426	24.3399	10.8671	54.0321	7.66802	29.723	63.0913	20	Hydroxyproline	25.6234
Asparagine	peak shape is ok, few samples (n=3) are BLLOQ, most of the samples (n=67) are > ULOQ	99.5196	95.8351	113.648	95.535	85.4881	124.657	123.184	126.367	128.615	153.342	89.7679	130.829	78.5212	108.213	112.234	110.307	106.832	121.335	121.227	81.975	142.766	280.615	289.715	332.739	270.238	354.236	475.034	214.427	426.073	384.25	194.892	466.275	368.632	92.9236	81.5972	104.772	76.0267		102.306	112.862	67.1203	134.222	139.546	84.2717	108.253	21	Asparagine	267.768
Ornithine	peak shape is not good, few samples (n=2) are BLLOQ, most of the samples (n=2) are > ULOQ	11.3861	19.9005	27.6156	14.3528	21.2045	25.5545	15.6821	18.7123	26.9344	17.2383	19.2775	23.0204	22.3204	14.7947	16.5804	19.7045	14.3164	14.6183	16.8592	13.6685	25.3667	14.5358	23.5799	27.7583	19.7522	27.232	17.8388	19.1041	26.151	23.0747	21.303	22.4516	25.2181	13.043	21.4775	20.0183	9.34567	775.49	24.2017	16.1569	19.8349	20.9039	12.3902	17.9696	22.2961	22	Ornithine	234.6
Leucine	peak shape is ok, few samples (n=6) are BLLOQ,few samples (n=6) are > ULOQ , very less ISTD area observed in sampleB and sample C	153.159	182.214	185.879	169.613	347.245	115.524	145.419	262.15	316.205	183.498	223.054	196.544	228.534	242.783	177.743	199.605	203.355	216.236	153.514	131.598	276.206	115.215	139.532	163.82	228.368	88.8079	94.9424	209.094	269.489	160.662	216.241	169.784	148.471	164.285	156.89	162.696	146.374	0.73434	109.21	143.018	233.629	281.573	136.934	179.533	213.169	23	Leucine	33.153
Creatine	peak shape is ok, few samples (n=2) are BLLOQ,few samples (urine samples n=14) are > ULOQ	10.4259	56.8464	25.1204	75.1014	95.8403	26.097	11.468	16.7567	13.4547	12.4649	35.0507	45.039	17.6875	12.4017	19.1811	51.936	50.9951	12.5472	36.3638	36.6456	23.4302	7.72739	56.7819	20.9866	92.7877	26.0104	9.32397	15.0095	6.54886	7.51587	24.8463	41.2967	11.5507	7.09682	51.5371	18.4326	41.7099	0.459863	24.7739	8.90538	12.2285	6.86792	6.95755	34.9463	11.9082	24	Creatine	234.219
Aspartate	chromatography is not good	3.41507	3.88154	4.04737	3.61457	4.00758	3.58134	3.00974	3.99267	13.2474	3.57687	3.87307	4.15087	5.67704	4.47507	4.37763	3.14287	3.79401	5.32499	3.61515	3.86652	4.8564	3.56327	3.45751	2.38033	3.45581	3.28894	2.79263	3.33171	5.50685	2.95784	5.21266	2.43328	3.13862	3.10992	2.57121	2.51178	2.42659	2.22478	3.24421	2.71119	3.06154	6.22933	2.67104	3.13325	3.36592	25	Aspartate	10.3199
3-OH-Anthanilic Acid	chromatography Is very bad, can not determine value accuratly, most of samples (n=36) are BLLOQ	0.0344815	0.0435235	0.0968794	0.0828901		0.0731511	0.0915587	0.0723173	0.31347	0.0718567	0.0550298	0.0485392	0.0669095	0.695785	0.691852	0.0616137	0.820767	0.64093	0.718026	0.693756	0.572172	0.104073	0.055397	0.0612528		0.0556583	0.103413	0.10734		0.0651546		0.0415384	0.0497776	0.0756341	0.0994059	0.0537292	0.0648435	0.0306668	0.0844645	0.0959708		0.0568843	0.0540715	0.045266	0.0732196	26	3-OH-Anthanilic Acid
Adenine	peak shape is ok ecxept in few samples, most of the samples (n=42) are BLLOQ	0.0385548	0.0248344	0.0219245	0.0168302	0.0224206	0.0566512	0.0429901	0.0472402	0.00444265	0.0130984	0.0103958	0.0127208	0.0298324	0.0340381	0.0293733	0.0236423	0.0166673	0.00619009	0.00929995	0.00557553	0.0144904	0.00728595	0.00546446	0.0033542	0.00526454	0.00408724	0.00576064		0.00420571	0.00272483	0.00305802		0.00383549	0.0140832	0.0181853	0.017778	0.0449818		0.0322166	0.0243457	0.0161935	0.00578285	0.0163638	0.0143868	0.0479658	27	Adenine	0.482887
Homocysteine	chromatography is not ok, most of sampes (n=54) are BLLOQ		1.16991	0.205798		0.316939	0.204183	0.0998775	0.185936		0.138156				2.2328	3.8056	0.308008		0.633997	0.377471	0.295071	0.264368		0.313844		0.199311	0.457702	0.131432	0.192801		0.410418		0.222231			0.480207		0.13806		0.140889	0.134254	0.165816		0.171651	0.22891		28	Homocysteine	511.195
Hypoxanthine	peak shape is ok ecxept in few samples, few samples (n=4) are BLLOQ, some samples (n=31) are ULOQ and sampleB and sample C are have a abnormal value as ISTD area is less	12.2734	19.7022	10.1342	19.0657	3.97143	9.80483	10.0232	11.6806	14.751	15.9208	19.4781	20.1506	18.9113	8.7304	15.9483	14.8974	30.5177	16.1894	24.4395	30.7628	16.5371	0.430224	2.37076	0.539605	0.186793	0.193629	0.0840424	4.72422	3.19817	2.72086	3.80528	0.927002	0.323401	2.44337	5.33485	1.99701	6.93267		6.30005	1.44238	4.16784	5.6147	3.42282	4.4802	5.3024	29	Hypoxanthine	2.28329
Phosphoethanolamine	chromatography Is very bad, can not determine value accuratly, most of samples (n=20) are BLLOQ, some samples (n=32) are >ULOQ	8.72749	5.09284	9.61677	6.44418	5.07209	8.89192	6.59026	5.58054	5.7859	11.6914	9.12851	9.39676	6.56194	3.1758		9.15897	6.06551	7.7544	5.8185	6.39398	7.74771	11.7206	9.5256	4.40838	8.73864	5.30071	6.36831	4.44697	5.47076	10.6082	5.4739	10.3405	4.87312	10.9726	8.49353	5.67695	5.26319		3.63774	5.01772			10.3391	10.9033	5.13835	30	Phosphoethanolamine	16.6726
Spermidine	peak shape is not good few samples (n=10) are BLLOQ,	0.468001	0.587292	0.368537	0.575318	0.390644	0.261405	0.365306	0.258939	0.384271	0.596137	0.378484	0.350122	0.324075	0.29016	0.517809	0.420735	0.897974	0.649389	0.58395	0.791876	0.569091	0.124161	0.241516	0.117114	0.163091	0.191764	0.0899365	0.0937255	0.0954409	0.0785283	0.133117	0.116425	0.120076	0.229722	0.281101	0.223825	0.214167	154.023	0.199879	0.194815	0.191564	0.299322	0.165489	0.212052	0.243604	31	Spermidine	0.0576751
Lysine	peak shape is not good, few samples (n=4) are BLLOQ	91.8047	200.835	201.409	186.435	230.511	235.989	131.716	223.945	151.499	158.281	198.741	276.797	158.862	88.298	95.2806	278.79	176.59	186.655	255.467	183.743	232.611	86.5605	199.091	195.911	215.817	241.278	127.797	220.566	117.25	160.903	194.004	272.159	158.497	92.8327	189.086	182.293	128.319	289.795	232.841	131.359	208.017	117.766	131.036	261.976	147.035	32	Lysine	160.169
Glutamine	peak shape is ok ecxept in few samples, few samples (n=8) are BLLOQ	715.052	843.232	709.044	736.421	627.696	745.328	661.942	806.784	801.324	818.464	774.502	753.504	809.689	769.556	531.647	744.433	862.41	744.845	687.025	720.462	795.742	650.962	750.728	625.485	582.558	726.132	534.207	733.631	734.183	704.336	593.094	685.853	763.805	720.738	860.132	747.536	729.956	1.40491	762.009	746.395	785.883	916.333	632.583	722.169	753.789	33	Glutamine	359.542
Glutamic Acid	peak shape is ok	16.5565	14.8366	12.9912	19.1562	11.6826	14.6462	13.5707	16.4176	34.737	16.9445	16.502	15.3543	21.821	14.2024	17.5845	12.7432	22.0298	17.7836	15.6985	14.3625	20.14	16.209	20.0299	10.7806	14.2947	19.6643	12.8012	16.0795	19.6425	14.7642	17.911	10.5833	16.2942	14.8556	13.1714	11.0989	14.4623	0.31188	15.0925	13.1809	16.095	21.3282	11.828	11.7847	16.3474	34	Glutamic Acid	77.0959
Methionine	peak shape is not good, few samples (n=13) are BLLOQ	72.962	49.9192	70.5398	52.6423	58.5339	63.7543	94.1877	59.4429	155.265	61.7108	49.5869	52.5883	83.0788	120.009	147.033	55.5971	67.3408	105.897	59.978	47.227	95.5631	77.4069	45.111	75.8174	55.1734	64.6515	89.5499	61.1374	149.841	64.4174	50.8016	52.2432	88.6818	70.2951	42.7775	66.4985	44.5009		63.3455	94.8824	54.8033	159.983	54.6378	52.1367	82.3609	35	Methionine	702.247
Histidine	peak shape is not good, few samples (n=10) are BLLOQ	84.6706	96.9707	108.483	94.4569	83.538	91.0448	101.599	94.9915	102.815	92.0171	82.2623	109.154	102.728	88.8725	96.6935	90.54	100.542	106.379	90.7281	90.9042	130.19	94.2552	108.709	122.859	75.85	113.061	97.0761	89.6553	70.9138	79.6383	78.2627	120.102	114.088	80.8865	83.2912	94.4692	64.3067		83.8053	93.1203	81.5965	75.8187	63.9033	93.0541	92.1845	36	Histidine	54.0189
Carnitine	peak shape is ok, few samples (n=06) are > ULOQ, in sampleB and sample C ISTD area is not ok	30.4076	23.4341	13.4835	29.2955	38.0953	19.2422	6.42469	24.6648	19.0174	31.2534	31.3814	39.1572	14.7002	15.9541	13.3945	29.6574	25.594	23.2503	24.2017	10.5131	16.9165	24.167	22.4304	9.63276	30.4482	15.2564	5.02835	20.823	17.5183	30.6867	29.2306	35.8658	10.5402	33.035	22.8744	10.4267	30.473	0.252009	18.8406	6.77335	23.7255	19.3631	26.0072	36.6372	13.5663	37	Carnitine	81.4967
Normetanephrine	peak shape is ok ecxept in few samples, few samples (n=11) are BLLOQ, some samples (urine samples n=13) are >ULOQ	0.00766838	0.0115572	0.00437491	0.00572944	0.0034464	0.00431483	0.00602984	0.00355018	0.00500848	0.00451145	0.00250697	0.00352287	0.00266536	0.00421652	0.00510133	0.0033317	0.00900652	0.00588783	0.00634662	0.00643947	0.0068928	0.00657056	0.00574036	0.00314054	0.00328801	0.00413459	0.00447322	0.00203179	0.00481732	0.00397073	0.001502	0.00313508	0.00321154	0.00673441	0.00488832	0.00315146	0.00596429		0.00383965	0.00525972	0.00220111	0.0053635	0.00332624	0.00234312	0.00293299	38	Normetanephrine	3.86073
Phenylalanine	peak shape is ok, few samples (n=09) are BLLOQ	51.6169	56.5857	62.6459	57.5388	48.9151	60.5311	71.4121	80.8021	95.9758	76.0882	70.6322	65.9902	65.9228	62.7998	52.8414	55.9859	67.6074	62.5055	61.0971	50.739	83.7641	50.1879	53.1574	61.3131	45.2803	59.0527	67.4273	79.306	81.4958	77.2897	67.9015	62.1086	63.1154	50.9447	50.7862	56.3082	52.0513	0.361694	58.6726	67.9253	78.359	84.134	63.519	61.6119	60.3409	39	Phenylalanine	37.5905
Pyridoxine (B6)	chromatography is not good, most of the compounds are BLLOQ	0.000431764	0.000201095	0.000124206	0.000112377			0.000159693		0.00049091	0.000124206			0.000319387					0.000195181				0.000437678							0.000520482					0.000337131		0.000112377						0.00041402				40	Pyridoxine (B6)	0.0467961
Arginine	peak shape is ok except in few samples, analytical abnormality present in one sample	130.707	182.784	192.459	146.115	143.099	196.949	170.841	135.535	152.152	113.327	129.264	182.679	175.136	136.059	146.893	183.807	166.421	136.643	168.416	168.337	211.437	88.8241	136.404	156.896	78.9518	160.677	126.316	99.834	82.0794	71.8117	94.4055	143.454	128.508	95.4724	125.594	144.187	85.3795	47.7436	157.634	131.832	95.4256	87.3028	62.1207	143.863	127.837	41	Arginine	40.0709
Citrulline	peak shape is not good, few samples (n=09) are BLLOQ	65.2078	28.5328	36.2834	32.017	46.3114	53.763	32.4859	54.9319	104.879	50.6685	37.7632	37.5763	44.2852	60.3851	47.1492	32.496	27.6228	72.9595	26.7372	21.7178	69.7274	102.718	50.3488	57.8879	71.3334	83.7467	53.064	68.5692	149.031	75.9211	47.7633	57.465	76.8419	64.3956	26.4003	32.5506	30.6988	1.67709	52.4833	29.4965	38.2471	96.9539	36.9691	25.1305	49.8549	42	Citrulline	83.5915
Cotinine	peak shape is not good, most of samples (n=75) are BLLOQ																																														43	Cotinine
Hippuric acid	peak shape is not good, some samples (n=20) are >ULOQ	0.492298	2.8481	3.55631	0.157653	0.123619	0.244742	0.0323917	0.0436897	0.194082	0.151481	3.50766	0.578102	0.0590199	0.180774	0.0183516	0.0405231	0.0418635	0.0164025	0.100777	0.0335701	0.0376358	0.0398418	0.104078	0.2241	0.027801	0.199745	0.0221716	0.0137385	0.357414	0.360698	0.0639233	0.121575	0.0895128	2.26029	2.47336	0.139335	0.0168549	0.000541723	0.214198	0.0314199	0.0279015	0.282523	0.0592042	0.0722	0.0723619	44	Hippuric acid	226.372
Tyrosine	peak shape is good, few samples (n=09) are BLLOQ	48.5785	57.4207	51.4705	51.6806	55.2791	58.799	78.516	42.5255	54.2469	58.1732	60.6194	59.4711	50.8036	39.5972	57.8681	43.323	54.8918	41.6388	62.5419	59.8461	66.7048	47.1734	59.8719	50.5576	50.2769	52.7693	81.5587	45.2483	50.8853	67.9646	53.1412	58.4239	49.2809	33.8916	37.5555	36.4889	33.2371	0.27734	43.1268	56.8189	29.3094	38.2266	40.2659	40.5414	40.9997	45	Tyrosine	34.9243
4-Pyridoxic Acid	peak shape is ok ecxept in few samples, few samples (n=09) are BLLOQ, some samples (urine samples n=10) are >ULOQ	0.00634242	0.00402615	0.0187705	0.0014422	0.00196118	0.00124008	0.00190655	0.00152415	0.0109422	0.00337607	0.00439217	0.00249654	0.00193386	0.00249108	0.00286802	0.000803045	0.000950544	0.00289533	0.000475272	0.000382403	0.00138758	0.0052116	0.00134933	0.000666473	0.00144767	0.000912303	0.00207044	0.000813971	0.0158369	0.00317394	0.000333237	0.00226164	0.0031794	0.020464	0.0110405	0.000546289	0.000770268	0.000229442	0.000753879	0.00185738	0.000688325	0.0164215	0.00287348	0.00126193	0.00288441	46	4-Pyridoxic Acid	1.65263
Kynurenic Acid	peak shape is good, few samples (n=3) are BLLOQ, some samples (n=56) are >ULOQ	1.78629	2.40446	1.25698	0.296986	0.812457	0.405469	4.57099	0.668929	1.33617	0.566259	0.406887	2.58927	0.599992	0.648827	2.32393	0.982414	0.422619	0.813367	0.59303	2.05356	2.8581	1.68668	1.51939	1.18714	0.860594	0.434548	4.44752	0.462864	2.02618	0.635836	0.276456	3.22683	0.990756	1.59709	1.56487	1.20799	0.335644	0.00562836	0.350873	4.45781	0.405115	1.83598	0.514995	1.84658	0.843693	47	Kynurenic Acid	108.306
5-Hydroxyindole-3-acetic acid	peak shape is ok, few samples (n=16) are BLLOQ, some samples (n=16) are >ULOQ	0.0810067	0.109192	0.0895277	0.0387892	0.0649383	0.106742	0.0583539	0.0542714	0.167614	0.0407206	0.0574956	0.0500214	0.057014		0.0560143	0.0801222	0.0542871		0.0567942	0.0567262	0.053748	0.0479749	0.0565063	0.0824827		0.108736		0.0320269	0.16092	0.0206953	0.0215641	0.0455673	0.0554438	0.0724125	0.058511	0.076317	0.0473364		0.0942435	0.0570245	0.0354342		0.0242963	0.0363816	0.0648441	48	5-Hydroxyindole-3-acetic acid	18.806
SDMA	peak shape is not ok, few samples (n=06) are BLLOQ, some samples (urine samples n=19) are >ULOQ	0.759893	1.45343	1.44376	1.14898	0.876147	1.15298	0.952944	1.17706	1.45442	0.906655	0.969467	1.47839	0.955012	0.824075	0.879081	1.14746	1.07858	1.13148	1.17301	1.04506	1.24431	1.18505	2.07759	2.22257	1.50602	1.87571	1.64211	1.79385	2.27212	1.70593	1.35002	2.34218	1.60047	0.837585	1.22416	1.1142	1.00799		1.13041	1.02836	1.04205	1.51318	0.752784	1.2191	1.04242	49	SDMA	280.525
ADMA	peak shape is not ok few samples (n=03) are BLLOQ, some samples (urine samples n=18) are >ULOQ	2.33155	2.88477	3.452	2.98196	2.0601	2.34925	2.53046	2.31545	1.83073	2.17254	2.49897	2.47505	2.57204	2.07467	1.64238	2.63283	3.0713	2.52552	2.01772	2.69866	3.46533	6.38704	6.44803	7.97698	6.76739	8.13205	7.32635	7.9069	4.79076	7.20864	6.40597	7.74889	7.74189	2.14172	2.65504	3.31872	2.52983		2.46207	2.64143	2.3657	1.63386	2.5496	2.17376	2.38231	50	ADMA	616.539
Tryptophan	peak shape is ok, few samples (n=10) are BLLOQ	35.1108	35.0663	34.5417	25.6011	27.9489	52.6885	39.0797	30.2605	48.2713	39.0745	36.6787	34.0931	36.69	34.4016	41.2388	31.4067	28.4319	27.3124	45.4377	37.3071	53.4656	32.8892	36.8272	35.4015	30.6796	52.1171	39.0979	30.7738	44.4986	36.9194	34.4395	32.3872	37.0161	35.8901	35.6255	32.6303	23.0561		51.5196	38.7378	30.0939	47.2677	32.9944	34.4035	35.2993	51	Tryptophan	38.1959
Kynurenine	peak shape is ok, few samples (n=14) are BLLOQ	1.30241	1.59367	1.67595	1.09617	1.38489	1.8227	1.83271	1.30983	2.18225	1.63996	1.15951	1.21624	1.18666	1.20362	2.45179	1.33832	1.19927	1.25486	1.68655	1.25752	2.86941	1.28813	1.71306	1.68532	1.41716	1.81526	1.86665	1.33365	2.10119	1.60731	1.08826	1.18664	1.22762	1.36492	1.61998	1.60881	1.12963	0.0154504	1.79339	1.81695	1.28438	2.22356	1.40907	1.19822	1.15498	52	Kynurenine	1.38991
Pantothenic Acid	peak shape is not ok few samples (n=07) are BLLOQ, few samples (urine samples n=06) are >ULOQ	1.16258	0.220017	0.119999	0.170421	0.197654	0.172374	0.361886	0.3397	0.521157	0.277951	0.171019	0.129368	0.37074	0.351562	0.198028	0.223882	0.119702	0.177965	0.166258	0.21668	0.166309	1.2578	0.220665	0.106115	0.208196	0.165519	0.313974	0.366856	0.473884	0.274272	0.149892	0.131573	0.352388	1.22555	0.235872	0.0898268	0.101054		0.163105	0.355451	0.332065	0.459608	0.23369	0.134818	0.349472	53	Pantothenic Acid	1.44238
L-5-Hydroxytryptophan	peak shape is not good, most of samples (n=57) are BLLOQ			0.0136535												0.0496442		0.0165873	0.029018			0.0270378					0.0140967			0.0364338	0.0279241	0.0238012			0.0963041	0.0445788									0.416271	0.0156393	54	L-5-Hydroxytryptophan	0.469583
Cystathionine	peak shape is not good, some samples (n=03) are BLLOQ , some smaples (urine smaples n=24) are >ULOQ	2.20452	4.58236	2.92398	1.49336	0.722501	2.3469	1.71526	2.32249	5.00026	2.27265	1.10836	5.7685	1.02654	8.81665	21.3908	0.884709	1.14451	9.37782	1.6628	1.155	4.56696	3.77348	3.76737	2.59787	1.12292	2.11563	1.78039	2.00578	5.52316	2.1457	0.98756	7.58074	2.92209	2.11608	2.05298	2.56204	0.875491		2.2696	2.00348	2.05153	5.77539	1.5703	4.77203	0.952756	55	Cystathionine	1715.42
3-OH-DL-KYNURENINE	peak shape is not good, some samples (n=29) are BLLOQ	0.0318592		0.0559355	0.0611033	0.0902447	0.0327473		0.06466		0.0654098	0.0635577			0.0497412	0.0438505	0.06981			0.0668244		0.0975903	0.0653651		0.0506739				0.0399144		0.0680338			0.0344386			0.0305606	0.0282533	0.217356		0.0309533		0.0530883	0.0754955		0.0218806	56	3-OH-DL-KYNURENINE
2-deoxycytidine	peak shape is not good, some samples (n=03) are BLLOQ , some smaples (urine smaples n=14) are >ULOQ	5.66056	6.30834	3.73283	8.38961	8.72865	2.09452	1.58954	3.76262	9.68884	7.19781	7.34617	6.81651	3.25467	6.76664	3.57989	9.16065	8.34428	5.48153	6.71494	3.87375	5.69416	4.97041	7.00977	2.53399	9.95827	1.66105	1.32295	3.21874	6.29521	6.35629	6.91303	5.21631	2.43928	4.18896	4.4594	1.84615	3.08187		1.42002	0.98226	2.64527	5.87806	5.63705	4.86778	2.06003	57	2-deoxycytidine	51.4104
Cytidine	peak shape is not good, some samples (n=26) are BLLOQ , ISTD area is not ok in sample B and sample C	0.11236	0.0751299	0.052245	0.118518	0.145097	0.0580331	0.0272538	0.115881	0.114906	0.138437	0.114334	0.132336	0.0563012	0.0594606	0.0512289	0.0973485	0.117012	0.0829173	0.0938476	0.0381635	0.0604026	0.0558651	0.0499207	0.0248637	0.0691115	0.029142			0.0514716	0.0696668		0.0687289		0.109895	0.0773925	0.0322273	0.12791		0.057453	0.0263117	0.108509	0.0935802	0.116659	0.119267	0.0460784	58	Cytidine
Carnosine	peak shape is ok, some samples (n=40) are >ULOQ	19.7998	21.3554	21.1334	17.0058	26.2911	19.9721	19.1501	22.3305	16.4656	17.7503	16.5749	20.055	23.6848	16.9831	17.6608	22.8485	22.0824	20.3102	18.4271	19.5033	23.7222	20.3331	20.9838	23.4625	23.8321	23.3436	18.6928	17.7497	15.4879	14.9606	14.5888	21.0071	25.0449	19.7836	17.9716	20.3068	18.1745	2.33995	18.7725	18.1308	20.0197	14.6801	12.5323	17.018	23.8417	59	Carnosine	2.35081
Neopterin	peak shape is good, some samples (n=45) are BLLOQ , some smaples (urine smaples n=09) are >ULOQ	0.00436224		0.00507742				0.00171487		0.00291211	0.00229966																			0.00399872						0.00352061					0.00156472			0.00234312		0.00237473	60	Neopterin	0.351034
Adenosine	peak shape is not good, some samples (n=27) are BLLOQ	0.0719589	0.642861	0.623471	0.325144	3.5645	0.55259	0.857521	3.08612	0.00857367	0.0704501	0.024347	0.11728	0.0632093	0.401929	0.0810268	1.77508	0.144712	0.0110821	0.0882751	0.0365897	0.0166157	0.00502814	0.00373273	0.00393865	0.016451	0.00450773	0.010397	0.00505435	0.0148036	0.00979795	0.00563466	0.00515544	0.0033808	0.0806562	0.733296	0.455678	0.170916	0.000711353	0.0575185	0.447958	0.489684	0.0310749	0.639914	1.38233	0.14977	61	Adenosine	4.33032
Xanthosine	chromatography is not good, some samples (n=34) are BLLOQ	0.164263	0.128209	0.185162	0.127026	0.042369		0.113269	0.132796	0.101938	0.157708	0.112998	0.111639	0.0570482		0.0617688		0.133901	0.0922254	0.0720125	0.0619448	0.106637	0.091458		0.197831	0.108204	0.119268	0.118176	0.101871	0.0284572	0.219677	0.151886	0.174021		0.364019	0.0516905	0.113702	0.126579		0.0830096	0.250324		0.123654	0.0550417	0.222163	0.129698	62	Xanthosine	3.75875
Glutathione (reduced)	peak shape is ok	0.296919	0.374113	0.312045	0.35799	0.359599	0.410725	0.277592	0.309951	0.189049	0.269187	0.273863	0.296287	0.288162	0.308375	0.397146	0.385006	0.224069	0.250863	0.33922	0.355808	0.518894	0.617652	0.716433	0.709315	0.650809	1.05768	0.628936	0.54704	0.836524	0.765394	0.638962	0.80917	0.846261	0.26625	0.322713	0.280604	0.224815	0.261479	0.421761	0.304562	0.240319	0.328858	0.21868	0.205801	0.369326	63	Glutathione (reduced)	9.77252
cAMP	peak shape is ok some samples (n=23) are BLLOQ, some samples (urine samples n=19) are >ULOQ	0.005373	0.0236588	0.0119707		0.0325875	0.00938756	0.0134264	0.0125238			0.00989812	0.00374104		0.00572249								0.037298	0.0290622	0.0266158	0.044537	0.0281505	0.0278041	0.0247438	0.020638	0.0392217	0.0209541	0.0356752	0.025543	0.014636	0.0190152	0.0049293			0.00757326	0.0129949			0.00753375	0.026707	0.00747601	64	cAMP	1.60147
AMP	chromatography is not ok, most of sampes (n=46) are BLLOQ	0.298269	0.247235	0.237781	0.394222	0.537507	0.0401685	0.101074	0.480864	0.0487202	0.0635763	0.0600611	0.0904908	0.0542726	0.0370912	0.0615277	1.73505	0.416783	0.0378894	0.232719	0.0982991	0.0702725	0.285363	0.330787	0.188107	0.222063	0.345591	0.16204	0.186479	0.621348	0.295759	0.22013	0.0767872	0.114847	0.0538951	0.123032	0.0733152	0.0798443	0.020077	0.041903	0.0728657	0.0548431	0.0561713	0.0343597	0.121759	0.0739779	65	AMP	4.61304
Folic Acid	chromatography is not ok, few samples (n=22) are BLLOQ and few samples (urine samples n=5) are >ULLOQ	0.0448452	0.0399987	0.0360294	0.0653058	0.0811081	0.0473682	0.016845	0.0253344	0.0297049	0.0163871	0.0297933	0.0442218	0.0250601	0.0428526	0.014891	0.0359229	0.04582	0.0325793			0.0225439	0.0296233	0.0431201	0.0353607	0.0701342	0.0416308	0.0200277	0.0116494	0.0388856	0.00911503	0.0347464	0.0288707	0.0416081	0.0309902	0.0435327	0.0223512	0.0370563	0.00272703	0.0411162	0.01755		0.0296935	0.0180804	0.0283289	0.0297661	66	Folic Acid	0.870908
NAD	peak shape is not ok, most of sampels are BLLOQ	0.0551198			0.0160122											0.0506899			0.017125	0.0152518							0.0249685						0.00893367										0.0103581				67	NAD	15.1541
Acetoacetic acid	peak shape is not good, some samples (n=54) are BLLOQ	8.10823																					6.85645												5.57105												68	Acetoacetic acid
Uracil	peak shape is good, few samples (n=10) are BLLOQ , few smaples (urine smaples n=03) are >ULOQ	0.674514	0.592142	0.502154	0.738213	0.291643	0.634122	0.558882	0.402893	0.692215	1.03685	0.594186	0.555365	0.531299	0.507448	0.900798	0.349379	1.07241	1.04912	0.907449	0.839608	0.80783	0.291697	0.241289	0.380836	0.200755	0.365875	0.243146	0.308898	0.414435	0.279066	0.247904	0.271211	0.333133	0.308711	0.261767	0.3088	0.416131		0.375578	0.311192	0.176475	0.484409	0.33865	0.182893	0.449614	69	Uracil	2.88262
Succinate	peak shape is ok except in few samples, few samples (n=8) are BLLOQ , few smaples (urine smaples n=6) are >ULOQ	14.0524	15.3923	9.98211	15.0529	9.06069	12.6176	13.682	9.91831	6.49065	6.66079	10.6811	9.68778	11.0799	6.80465	9.39177	14.1117	18.4337	16.5646	11.8486	13.4963	14.5632	14.477	19.7191	9.93289	14.2267	17.147	22.2101	13.9719	39.5	35.2804	12.1976	12.6517	10.3894	12.58	13.0938	7.11973	8.6137		10.6252	14.0952	6.81747	14.0876	6.83372	7.62792	8.7364	70	Succinate	164.703
Homoserine	peak shape is ok, most of samples are BLLOQ	1.00559	0.885197	0.962109	0.895797	0.850063	0.96814	0.96845	0.761896	1.04647	0.794569	1.18104	0.962336	0.86419	1.02759	0.985543	0.784952	1.17432	0.955566	0.961009	0.87416	0.864115	0.85559	0.769825	0.676173	0.843411	1.01763			0.994933	0.834592	0.794829	0.813829	0.767952	0.839413	0.87894		0.847955		0.777804	1.00439	0.778627	1.21409	0.774159	0.869843	0.863829	71	Homoserine	2.43246
Threonine	peak shape is ok, few samples (n=8) are BLLOQ , few smaples (n=04) are >ULOQ	227.859	217.434	260.78	223.726	182.086	316.281	347.124	218.764	266.205	201.466	186.872	173.719	177.727	183.611	249.487	243.609	267.859	236.498	256.831	305.287	270.806	181.154	190.528	267.752	170.396	323.304	304.1	188.825	255.081	173.544	142.493	156.438	170.473	198.126	192.536	267.695	227.965	1.63696	293.273	369.083	173.945	291.498	153.997	152.323	193.505	72	Threonine	36.779
Nicotinic Acid	peak shape is not good, most of samples (n=50) are BLLOQ	0.0455085		0.0181416	0.0968528	0.0980395			0.0640727	0.0380551	0.102575	0.0583588					0.0820681	0.122586	0.0468089	0.0717455	0.0300084		0.0299434	0.0302442		0.08562	0.0104363			0.020645	0.0444844	0.0351453	0.0201817		0.0289681	0.0252698		0.0138744				0.0233516		0.0427368	0.032902		73	Nicotinic Acid	0.151798
Xanthine	peak shape is good, some samples (n=09) are BLLOQ	5.79201	4.09964	2.79158	6.89186	3.6426	2.71001	4.20308	1.62479	7.58315	8.12212	5.05314	5.51035	4.87741	4.38703	4.15724	3.13965	4.63535	7.54781	3.88549	10.137	4.64594	0.654205	1.30127	1.49373	0.297757	0.212157	0.348173	1.21644	4.5566	2.09661	1.47877	0.609451	0.245111	2.4853	1.31179	2.3942	3.80572	0.00634729	2.92711	1.6045	0.723012	5.19423	2.05277	0.765674	3.3999	74	Xanthine	4.01271
Orotic acid	peak shape is not good, few samples (n=7) are BLLOQ	0.31376	0.258273	0.152073	0.169353	0.27222	0.173039	0.169283	0.212304	0.14285	0.188434	0.257914	0.369831	0.077171	0.228071	0.215457	0.174615	0.225046	0.284732	0.174763	0.094746	0.173449	0.282008	0.275463	0.109155	0.311511	0.15124	0.129242	0.0914066	0.159886	0.221892	0.173821	0.446438	0.13851	0.225039	0.150278	0.200375	0.307659		0.311825	0.0690822	0.0649736	0.264118	0.259959	0.167591	0.165995	75	Orotic acid	3.1617
Allantoin	peak shape is ok except in few samples, few samples (n=5) are BLLOQ , most of smaples (urine smaples n=49) are >ULOQ	39.3793	54.205	61.7462	48.8438	53.3961	64.8589	62.4929	70.0575	55.0761	66.3015	47.228	57.2423	44.7643	54.0943	48.7474	42.0158	56.7055	39.1055	59.0018	55.3526	43.3633	42.5081	45.5194	61.9577	59.6936	63.7322	33.5312	38.6174	61.5338	59.0136	41.5539	53.23	64.8194	64.6964	48.8016	63.2364	70.9959	0.530308	55.4543	42.3564	63.6166	64.964	63.0845	43.5523	61.5732	76	Allantoin	836.136
2-Aminodipic Acid	peak shape is ok, few samples (n=11) are BLLOQ	1.89015	4.84865	3.31824	4.83338	6.26943	4.10384	1.99965	1.48877	3.40826	3.15337	5.39762	5.38949	2.32575	2.49425	1.86929	4.89634	3.37707	2.17875	3.36889	4.67487	3.35558	2.42868	4.14577	2.77769	6.34286	4.7499	1.90155	1.25027	3.85212	3.36231	4.54547	5.29487	3.9523	2.85174	4.82188	3.59581	3.31918	0.125673	4.05606	2.39022	1.40246	4.21762	2.29347	3.27959	3.86399	77	2-Aminodipic Acid	30.0695
Homogentisic acid	peak shape is not good, most of the samples (n=66) are BLLOQ		0.0675247																0.00623058							0.0207567	0.0358362	0.0169124																0.0221908			78	Homogentisic acid	17.1055
Inositol	peak shape is not good, CC is not ok, most of samples (n=41) are BLLOQ	10.06	10.2904	7.50335	12.2304	8.71957	10.1461	7.19946	6.71191	7.40882	7.04364	9.33683	7.67263	9.18242	6.39385	8.32973	8.6264	12.221	7.92347	11.783	11.5344	4.89569	4.57033	5.90402	5.06729	6.39505	3.7905	3.71539	4.84091	4.08435	3.19671	4.95135	4.07891	4.49193	7.44494	8.41886	6.94647	5.68237		7.34279	6.38176	4.86566	5.86959	4.25452	7.49159	5.67851	79	Inositol
Sorbitol	chromatography is very bad, few samples are >ULOQ, Improper ISTD area was observed in few samples	1.64455	2.30335	1.46847	2.18439	1.34033	0.913691	1.61958	1.48991	12.0269	1.27365	1.55017	1.44997	20.6714	0.72167	1.66776	0.397514	0.905607	1.42919	0.892667	1.38772	1.84731	3.10256	1.34878	1.09838	0.942415	2.268	0.653584	4.11487	3.98239	1.306	3.6496	1.08691	10.9054	2.48459	1.64307	0.535202	0.598185	0.0367533	1.05421	1.65534	4.71965	4.52673	1.0105	2.30183	6.27716	80	Sorbitol	2.76925
Glucoronate	peak shape is ok, few samples (n=10) are BLLOQ	3.39822	3.50393	3.8521	4.17068	2.14882	3.11943	3.12177	1.87886	5.63146	6.13003	2.21538	1.88186	2.82168	2.0133	2.95461	3.34788	2.26823	1.67668	1.75854	3.11945	4.83922	3.36797	1.07871	1.56388	1.51338	2.36455	1.83755	1.09595	4.34852	2.46486	1.04287	1.15948	2.91129	5.7504	3.44115	3.35226	2.37602	0.0985247	3.3556	2.16882	1.86667	6.08239	2.05314	1.12051	4.33625	81	Glucoronate	211.571
2-deoxyuridine	chromatography is very bad, some samples (n=27) are BLLOQ, few samples (urine samples n=4) are >ULOQ	0.0475897	0.0760409	0.0850467	0.0625936	0.0544339	0.066886	0.0429245	0.0651103		0.0985686	0.134522	0.0512157	0.096806		0.0582397	0.0713933		0.0500889	0.0539736		0.0670658		0.0703016		0.065483	0.040193	0.0408112			0.123341	0.0770669	0.0509044	0.0538727	0.0453667	0.0872872	0.0503432		0.0367292	0.0622384	0.0485543	0.0510535	0.0755805	0.0569945	0.0428982	0.0687363	82	2-deoxyuridine	1.00282
Ribose-5-P	peak shape is not ok, few samples (n=04) are BLLOQ	1.24654	1.24595	1.37819	2.6136	1.74487	1.09973	1.07652	1.12436	2.40432	1.04016	1.04178	1.79924	3.52457	0.717062	0.808372	1.87359	2.21922	1.12951	1.96336	1.96789	1.00707	1.24869	1.67858	1.54707	1.77727	1.66087	0.975849	1.67381	1.17773	1.10867	2.47019	1.0044	1.75411	1.04725	0.91075	0.862802	0.958677		1.10507	0.837335	1.94932	0.756933	0.506467	1.82815	1.10306	83	Ribose-5-P
g-Glu-Cy	peak shape is ok, some samples (n=27) are BLLOQ	0.72076	0.493697	0.680398	1.10151	1.48106	4.13783	0.862185	0.535075		0.279578	0.459649	0.58667	2.37683	0.196891	0.117735	1.14949	0.0948563	0.502423	0.266098	0.217586	0.166958	0.395005	0.106106	0.32837	0.125009	3.65209	0.605649	0.135482	0.044069	0.115787	0.111452	0.0938206	2.98111	0.330182	0.0324079	0.306356	0.199502	0.418812	2.83011	0.483235	0.120062	0.0273332	0.23059	0.0859066	1.70536	84	g-Glu-Cy
Inosine	peak shape is ok, few samples (n=7)are BLLOQ, few sample (n=3) are >ULOQ	4.27506	5.20552	4.2251	8.38679	3.4151	3.97929	4.21222	6.73294	0.983421	6.91505	5.81695	3.89106	5.50081	4.59073	5.60654	5.21359	9.84981	3.63177	5.73523	5.7838	3.86798	0.0794141	0.051775	0.0779949	0.0633179	0.0580018	0.0404468	0.121257	0.216405	0.235452	0.0964564	0.0747982	0.0934993	0.595151	1.52132	1.18431	2.54436	0.00293833	1.29594	0.879225	1.9461	0.702227	2.35966	1.58422	2.01347	85	Inosine	3.93331
Guanosine	peak shape is ok, few samples (n=16) are BLLOQ, few sample (n=7) are >ULOQ	0.735663	1.28382	1.02374	1.76339	1.01477	0.638164	1.00443	2.19383	0.0835136	1.9205	1.18327	0.988743	1.01085	1.16985	1.34897	1.29911	1.97717	1.26671	1.19701	1.66502	1.00231	0.0195378							0.0133031	0.0197003				0.0841	0.313595	0.182725	0.243405		0.0815496	0.0785964	0.557862	0.0569462	0.521368	0.509121	0.175565	86	Guanosine	1.17946
Sucrose	chromatography is not good, can not determine value accuratly, few samples (n=8) are BLLOQ and few samples (n=5) are ULOQ	9.11315	0.44546	0.360749	0.138216	0.243938	5.7729	0.0358709	3.30934	0.74594	0.464547	0.508599	1.5659	8.51135	0.198625	0.0808234	0.217713	0.527794	0.237302	2.84699	0.576702	0.831539	0.277426	0.36366	0.223646	0.494519	4.12925	0.110357	9.20647	0.514068	0.491406	0.0203001	0.0931964	0.885611	0.598355	0.334044	0.155234	0.189477	0.359343	1.22471	0.927907	2.89625	0.511297	0.0839744	3.53563	2.01933	87	Sucrose	8.05746
cGMP	peak shape is not ok, some sampels (n=50) are BLLOQ	0.00134474	0.00104623	0.001565		0.000828872			0.00164325					0.000773807		0.000794094			0.000791196	0.00128678	0.000475297	0.00120853				0.0039154	0.00496164		0.00458488		0.00277353		0.00700773	0.00485441			0.0021968		0.000608612		0.000521667		0.000802788				88	cGMP	1.27727
IMP	chromatograhy is not good, most of samples (n=60) are BLLOQ	0.744115	0.183659	0.200456	0.419759	0.314064	0.126221	0.111063	0.285556	0.0634167	0.120556	0.120449	0.142541	0.121966	0.08602	0.102469	1.31682	0.535893	0.112011	0.403509	0.139527	0.209167	0.220381	0.255644	0.208061	0.277623	0.485974	0.154674	0.108373	0.387591	0.183024	0.144455	0.168621	0.215635	0.116338	0.103256	0.10221	0.124926		0.0966766	0.13647	0.0897838	0.0550098	0.0495852	0.0771074	0.164642	89	IMP
Chenodeoxycholic Acid	chromatograhy is not good,can not determine value accuratly, some of samples (n=15) are BLLOQ and few sampels (n=6) are ULOQ	13.4174	8.39699	22.1848	16.835	5.68426	3.29779	39.707	48.5248	6.28243	41.7335	1.27649	3.51279	5.51244	36.4114	60.73	9.73565	24.2422	54.9365	4.06873	11.3167	15.9382	16.8175	3.36475	17.0112	3.07414	4.23095	60.1312	32.9911	13.8551	5.34829	3.19839	3.13382	20.683	14.0863	2.93245	14.2314	37.2148		4.36542	48.6704	18.6799	12.4829	7.84506	2.45668	18.4709	90	Chenodeoxycholic Acid	506.664
Cholic Acid	peak shape is ok, most of samples (n=60)are BLLOQ	0.277371		0.217408		0.160855				0.14827		0.343709				0.218946							0.371243		0.235623	0.225486				0.197657	0.202593	0.243495			0.366553		0.160451		0.18089				0.223409				91	Cholic Acid
Glycocholic Acid	peak shape is not ok, few samples (n=17) are BLLOQ, few samples (urine samples n=4) are ULOQ	0.102979	0.12257	0.0696763	0.160373	0.164493		0.0387592	0.0541662	0.217862	0.115371	0.130339	0.148628	0.0462553	0.151465	0.0614946	0.215762	0.158123	0.0985044	0.115409	0.0644991	0.112319	0.0818273	0.143152	0.0336701	0.194292		0.0338205	0.0417507	0.107569	0.0968238	0.141519	0.108498	0.0302487	0.0740132	0.0798115		0.0417959			0.0340075	0.0376223	0.105594	0.0839893	0.094967	0.0356344	92	Glycocholic Acid	54.77
Taurochenodeoxycholic Acid	peak shape is not ok, few samples (n=18) are BLLOQ, few samples (urine samples n=23) are ULOQ	2.90587	0.230346	0.170492	0.403712	0.827133	0.058302	0.164475	0.3354	0.849992	0.392548	0.116997	0.171754	1.7612	0.629011	0.209599	0.534482	0.0745128	8.57404	0.211303	0.0369219	0.428589	4.0832	0.29008	0.134315	0.879639	0.0650154	0.155881	0.19916	0.776544	0.472274	0.156043	0.104791	2.4859	2.18639	0.287072	0.11683	0.00937519		0.0357663	0.162603	0.248229	0.776981	0.358542	0.11675	2.16444	93	Taurochenodeoxycholic Acid
Taurocholic Acid	peak shape is not ok, few samples (n=14) are BLLOQ, few samples (urine samples n=13) are ULOQ	1.30099	0.271033	0.107331	0.664806	0.630491	0.0885615	0.133802	0.230704	0.252804	0.375966	0.282258	0.216239	0.420562	0.220875	0.249589	0.281477	0.171274	1.80169	0.256387	0.0846938	0.428699	0.669597	0.157695	0.0486501	0.422452	0.0578973	0.0765819	0.127852	0.116693	0.181262	0.187985	0.14622	0.274283	0.747806	0.270239	0.0735486	0.211288	0.00204544	0.0793085	0.131974	0.161739	0.222986	0.301422	0.161741	0.468187	94	Taurocholic Acid
UDP-Glucose	chromatography is not good, can not determine value accuratly, all sampels are BLLOQ																																														95	UDP-Glucose
Acetylcarnitine	peak shape is not ok, few samples (n=4) are BLLOQ, few samples (n=4) are ULOQ	4.73999	2.74121	1.73003	4.13227	5.4694	1.90966	0.86656	4.32322	4.49592	5.60509	4.27465	4.96005	1.93449	2.01175	1.53494	3.36493	4.28606	2.97472	3.15269	1.17129	1.95292	2.80285	1.81278	0.856231	3.51726	1.25362	0.56677	2.80067	2.13222	2.84481	2.65359	2.6917	1.04788	4.17744	2.75852	1.09662	4.91567	0.0986679	1.95477	0.829291	4.05161	3.95248	4.3628	4.34741	1.53647	96	Acetylcarnitine	21.5242
Propionylcarnitine	peak shape is not ok, few samples (urine samples n=13) are ULOQ	0.177938	0.241144	0.139413	0.302287	0.345261	0.0815175	0.0562747	0.142361	0.363738	0.253579	0.276865	0.251419	0.138861	0.249264	0.134287	0.370209	0.311876	0.209343	0.244741	0.143006	0.219941	0.124602	0.25911	0.0858006	0.327198	0.0599545	0.0414772	0.115718	0.201367	0.240034	0.279978	0.189286	0.0635974	0.146427	0.174047	0.0826688	0.120125	0.00169943	0.059586	0.0462255	0.113784	0.205576	0.196738	0.198378	0.0822866	97	Propionylcarnitine	4.06546
Isobutyrylcarnitine	peak shape is not ok, few samples (n=3) are BLLOQ, few samples (urine samples n=13) are ULOQ, ISTD area is not ok in sample B and sample C	0.0521746	0.0371884	0.0399789	0.0695921	0.0868062	0.0233488	0.0108762	0.0389882	0.06495	0.0658845	0.0596547	0.0450968	0.024041	0.0279692	0.0225874	0.0504008	0.0598926	0.0308505	0.0366736	0.0253605	0.0279173	0.0466673	0.0410518	0.01891	0.0797934	0.0200522	0.0077786	0.0300198	0.0588846	0.0585731	0.0575521	0.0303919	0.0157865	0.0776562	0.043799	0.0233747	0.0652485	0.000224965	0.0210126	0.0102186	0.0427304	0.0662695	0.0489775	0.0316379	0.0192086	98	Isobutyrylcarnitine	0.335267
Isovalerylcarnitine	peak shape is not ok, few samples (n=3) are BLLOQ, some samples (urine samples n=37) are ULOQ	0.263747	0.19744	0.164948	0.439516	0.370228	0.16644	0.0366736	0.259672	0.283155	0.463708	0.332298	0.311528	0.253395	0.13553	0.166228	0.396618	0.457194	0.284411	0.361238	0.11494	0.124215	0.194108	0.229582	0.0751746	0.360271	0.10958	0.0257339	0.187398	0.180749	0.317332	0.295057	0.188528	0.0523734	0.260517	0.155064	0.0951001	0.148208	0.00100342	0.0936562	0.0279284	0.225638	0.189038	0.247844	0.207356	0.068065	99	Isovalerylcarnitine	0.547571
Hexanoylcarnitine	peak shape is ok except in few samples, few samples (n=9) are BLLOQ, some samples (urine samples n=12) are ULOQ	0.0105642	0.0105449	0.0073733	0.0178641	0.0133846	0.00696432	0.00353425	0.0121268	0.0102941	0.0150707	0.0135621	0.00999312	0.00589555	0.00503514	0.00388536	0.0165793	0.0221122	0.0082067	0.0122271	0.00675597	0.00893979	0.00897452	0.00971532	0.00407056	0.0117602	0.00483065	0.00300951	0.00957642	0.00760866	0.0107686	0.0113705	0.00684085	0.00393551	0.00801765	0.00886262	0.00443324	0.010433		0.00454127	0.00352653	0.00941823	0.00891664	0.00832245	0.00752764	0.003677	100	Hexanoylcarnitine	0.187956
Octanoylcarnitine	peak shape is ok except in few samples, few samples (n=9) are BLLOQ, some samples (urine samples n=08) are ULOQ	0.0222694	0.0322238	0.0258243	0.024369	0.0262213	0.00971068	0.0116779	0.0229484	0.0266843	0.0273215	0.0296856	0.0152746	0.00892379	0.0127816	0.0102643	0.0433377	0.035636	0.0178754	0.0159396	0.0200516	0.0231016	0.0209707	0.0270534	0.0154069	0.0215348	0.00834582	0.0113715	0.0213398	0.0236865	0.022743	0.0259253	0.0120748	0.00771214	0.0191916	0.033049	0.0182167	0.0266704		0.00827618	0.0129139	0.0191602	0.0273076	0.0205634	0.0126145	0.00736396	101	Octanoylcarnitine	1.71397
Decanoylcarnitine	peak shape is not ok few samples (n=8) are BLLOQ	0.018018	0.0173899	0.0181131	0.0254409	0.0306813	0.00691534	0.00623015	0.0204891	0.0382089	0.0266907	0.0350843	0.0138085	0.00790189	0.00997015	0.00478681	0.028096	0.0314014	0.0148014	0.0152677	0.0099987	0.0153692	0.0166222	0.0171075	0.0075593	0.0194074	0.00498983	0.00470434	0.0159275	0.0358297	0.0249333	0.0315505	0.0125999	0.00569406	0.0160449	0.0231759	0.00916125	0.0272204	0.000117371	0.00611278	0.00703906	0.0175739	0.0392842	0.0195977	0.0122858	0.00663302	102	Decanoylcarnitine	0.0998474
[truncated: 9 more columns]
