# Supplementary material for: Differences among canine serum, plasma and urine metabolite profiles from samples that were collected at the same time
Source: Front Vet Sci. 2026 May 21;13:1837846. doi: 10.3389/fvets.2026.1837846 (PMC13233384; doi:10.3389/fvets.2026.1837846)
Supplement: Supplementary file 3 [file Supplementary_File_3.xlsx]

## Sheet: Serum_Vs_EDTA
metabolite	class	qc_tier	n_pairs	r_pearson	p_pearson	q_pearson	r_spearman	mean_diff_log	fold_change_abs	bias_band	bias_evidence	bias_detected_q	bias_detected_p	shift_reliable_q	shift_reliable_p	p_bias	q_bias	surrogate_quality	biofluid_choice
1-methylhistamine	Organic compounds	1	12	0.030919888626764303	0.9240049989963262	0.9582274063665605	0.1118881118881119	-0.4604191388017539	2.886816233440316	large	detected	TRUE	TRUE	TRUE	TRUE	5.758332153640237e-4	0.012092497522644498	poor_surrogate	avoid_cross_matrix
2-Aminodipic Acid	Amino acids and derivatives	2	12	0.5805783586260401	0.04778046753526091	0.2828857216391553	0.6013986013986015	-0.23637367793170255	1.7233507517191737	moderate	not_detected	FALSE	FALSE	FALSE	FALSE	0.10402397245204771	0.3631646476699541	poor_surrogate	avoid_cross_matrix
2-deoxycytidine	Nucleosides	3	12	0.09381584742657084	0.7718130587640689	0.9582274063665605	0.48251748251748255	-0.07325041023788471	1.183723883390957	negligible	not_detected	FALSE	FALSE	FALSE	FALSE	0.7381391719937789	0.8857670063925346	poor_surrogate	avoid_cross_matrix
4-Pyridoxic Acid	Enzyme cofactors	1	12	-0.054453472071312764	0.8665218016962062	0.9582274063665605	-0.2027972027972028	-0.11038972935901982	1.289406126401819	moderate	not_detected	FALSE	FALSE	FALSE	FALSE	0.6003729980422383	0.7527064453066868	poor_surrogate	avoid_cross_matrix
5-Hydroxyindole-3-acetic acid	Neurotransmitter metabolic intermediates	1	10	0.08584787320242544	0.8135856700597408	0.9582274063665605	0.3090909090909091	-0.15603905378873656	1.4323166940911272	moderate	not_detected	FALSE	FALSE	FALSE	FALSE	0.39661726360527827	0.6275059790092248	poor_surrogate	avoid_cross_matrix
ADMA	Amino acids and derivatives	3	12	0.11205387871543777	0.7288071257022533	0.9275727054392314	-0.03496503496503497	0.8769430825518593	7.532568374815257	large	detected	TRUE	TRUE	TRUE	TRUE	0.0037371296895384733	0.035636179048158544	poor_surrogate	avoid_cross_matrix
AMP	Nucleotides	4	12	-0.5749366752632948	0.05051530743556345	0.2828857216391553	-0.4685314685314686	0.24511618067178792	1.758393949354734	moderate	not_detected	FALSE	FALSE	FALSE	FALSE	0.40339670079164447	0.6275059790092248	poor_surrogate	avoid_cross_matrix
Acetylcarnitine	Acylcarnitines	3	12	0.19071300296560328	0.5526954036020113	0.8371026381556244	0.5104895104895106	-0.23483323512343382	1.71724885360366	moderate	not_detected	FALSE	FALSE	FALSE	FALSE	0.09276730254974894	0.3530108399369627	poor_surrogate	avoid_cross_matrix
Adenine	Nucleobases	4	10	0.48251974395029595	0.15781094624400746	0.5769362677438717	0.5757575757575757	-0.6968369639488915	4.975502673649664	large	detected	TRUE	TRUE	TRUE	TRUE	4.952879556414715e-4	0.012092497522644498	poor_surrogate	avoid_cross_matrix
Adenosine	Nucleosides	3	12	-0.23671153311767681	0.45885178480970956	0.8358038153192884	-0.04895104895104896	-1.5501179284751558	35.49097484672121	large	detected	TRUE	TRUE	TRUE	TRUE	7.252539952987955e-4	0.012184267121019764	poor_surrogate	avoid_cross_matrix
Alanine	Amino acids and derivatives	3	12	-0.6764164946590897	0.01571947144052223	0.12003960009126066	0.09090909090909093	-0.20101617745967787	1.588605923030533	moderate	not_detected	FALSE	FALSE	FALSE	FALSE	0.09665772998273979	0.3530108399369627	poor_surrogate	avoid_cross_matrix
Allantoin	Choline metabolites / Others	3	12	0.43462975075798055	0.15797064473939346	0.5769362677438717	0.09090909090909093	0.12848377800429023	1.344261554169549	moderate	not_detected	FALSE	FALSE	FALSE	FALSE	0.4784269738957967	0.6607013492174486	poor_surrogate	avoid_cross_matrix
Aminoisobutyric acid	Amino acids and derivatives	1	12	0.9915734933525859	3.2989769738206886e-10	2.7711406580093782e-8	0.9720279720279722	-0.021827831110296923	1.0515449235278236	negligible	not_detected	FALSE	TRUE	FALSE	TRUE	0.029179038396047702	0.16340261501786713	excellent_surrogate	either_matrix_very_good
Arginine	Amino acids and derivatives	1	12	-0.6810956859156535	0.014745411584885725	0.12003960009126066	-0.6503496503496504	0.43031044323554124	2.693459459939278	large	not_detected	FALSE	FALSE	FALSE	FALSE	0.15285920721566706	0.40125541894112604	poor_surrogate	avoid_cross_matrix
Asparagine	Amino acids and derivatives	3	12	0.046409449763072534	0.8861165980566709	0.9582274063665605	-0.3216783216783217	0.22048174174532537	1.6614288278616003	moderate	not_detected	FALSE	FALSE	FALSE	FALSE	0.36732021761618394	0.6122510181253052	poor_surrogate	avoid_cross_matrix
Aspartate	Amino acids and derivatives	3	12	0.202773143838538	0.527352407284789	0.8358038153192884	0.18881118881118883	0.058429726666306525	1.1440097522433956	negligible	not_detected	FALSE	FALSE	FALSE	FALSE	0.714301615981012	0.8695845759768843	poor_surrogate	avoid_cross_matrix
Betaine	Choline metabolites / Others	3	12	0.748146650303519	0.005133793212763857	0.047915403319129336	0.49650349650349657	0.001571298708756462	1.0036246020233364	negligible	not_detected	FALSE	FALSE	FALSE	FALSE	0.9477056693706183	0.9799673429993035	moderate_surrogate	cautious_either
Carnitine	Choline metabolites / Others	3	12	0.319735528374117	0.3110071639748462	0.7696427515206411	0.5524475524475525	0.09167170617034884	1.235013503560409	moderate	not_detected	FALSE	FALSE	FALSE	FALSE	0.4267003464892336	0.6400505197338504	poor_surrogate	avoid_cross_matrix
Carnosine	Choline metabolites / Others	1	12	0.6236746844149177	0.030228584238407005	0.21160008966884902	0.7762237762237764	-0.1789714267037934	1.5099808055655257	moderate	not_detected	FALSE	FALSE	FALSE	FALSE	0.1642840968977378	0.4021762787417987	moderate_surrogate	directionally_comparable
Chenodeoxycholic Acid	Bile acids	4	12	-0.5088768188493817	0.09110526073025753	0.4329875898548827	-0.4265734265734267	-0.18213742477332256	1.5210287561186875	moderate	not_detected	FALSE	FALSE	FALSE	FALSE	0.41912491144654507	0.6400505197338504	poor_surrogate	avoid_cross_matrix
Choline	Choline metabolites / Others	2	12	0.1928644345242463	0.5481379285915968	0.8371026381556244	0.09790209790209792	0.5401068403023611	3.4682216129256545	large	detected	TRUE	TRUE	TRUE	TRUE	0.0013007497628463663	0.018210496679849128	poor_surrogate	avoid_cross_matrix
Citrulline	Urea cycle intermediates	3	12	-0.03375881328718836	0.9170477821308738	0.9582274063665605	-0.04895104895104896	-0.15079671026322466	1.4151312134150165	moderate	not_detected	FALSE	FALSE	FALSE	FALSE	0.3012424163204497	0.5732851931579382	poor_surrogate	avoid_cross_matrix
Creatine	Amino acids and derivatives	1	12	-0.4130970288135078	0.1819700451332256	0.6368951579662896	-0.6573426573426574	0.31112868999578913	2.0470511283690183	large	not_detected	FALSE	FALSE	FALSE	FALSE	0.1910349231534686	0.43370090661868543	poor_surrogate	avoid_cross_matrix
Creatinine	Amino acids and derivatives	3	12	0.03440842231430508	0.9154565507528436	0.9582274063665605	-0.09090909090909093	0.16215683792306512	1.4526361172254172	moderate	not_detected	FALSE	FALSE	FALSE	FALSE	0.5576058857382835	0.7318577250314972	poor_surrogate	avoid_cross_matrix
Cystathionine	Amino acids and derivatives	3	12	0.8233174976439224	9.996643275386882e-4	0.013685767011360098	0.6853146853146853	0.06142240382950037	1.151920225794531	negligible	not_detected	FALSE	FALSE	FALSE	FALSE	0.21496841930686106	0.46300890312246995	good_surrogate	either_matrix_ok
Cytosine	Nucleobases	1	12	0.5936516127692147	0.04184690210966131	0.27039536747781157	0.5874125874125875	-0.13041972185589207	1.3502672115937921	moderate	not_detected	FALSE	FALSE	FALSE	FALSE	0.36922311436608724	0.6122510181253052	poor_surrogate	avoid_cross_matrix
Decanoylcarnitine	Acylcarnitines	3	12	0.9420733600444459	4.658487704271595e-6	1.3043765571960466e-4	0.9090909090909093	-0.1066119646423854	1.2782387074044463	moderate	detected	TRUE	TRUE	TRUE	TRUE	0.004790771128203356	0.04024247747690819	excellent_surrogate	either_with_calibration
Dimethyl Glycine	Amino acids and derivatives	1	12	0.34316111495062385	0.27481578832869086	0.7446621361164526	0.8041958041958044	-0.05231387274163257	1.1280123973022722	negligible	not_detected	FALSE	FALSE	FALSE	FALSE	0.6716612308151164	0.8296991674774968	poor_surrogate	avoid_cross_matrix
Folic Acid	Enzyme cofactors	4	12	0.2326216324310289	0.4668761957523945	0.8358038153192884	0.45454545454545464	0.03558204452039573	1.0853805743833562	negligible	not_detected	FALSE	FALSE	FALSE	FALSE	0.8795074208623752	0.9471618378517886	poor_surrogate	avoid_cross_matrix
GABA	Neurotransmitter metabolic intermediates	4	12	-0.39059770577662184	0.20934381510594693	0.6456795517534111	-0.4615384615384616	0.018847586874558946	1.0443536450563433	negligible	not_detected	FALSE	FALSE	FALSE	FALSE	0.9262275497141789	0.9725389271998879	poor_surrogate	avoid_cross_matrix
Glucoronate	Organic compounds	1	12	0.21017966802092594	0.5120406985015278	0.8358038153192884	0.2517482517482518	-0.6396489242025032	4.361631033323085	large	not_detected	FALSE	TRUE	FALSE	TRUE	0.013663013979368376	0.1043357431151767	poor_surrogate	avoid_cross_matrix
Glutamic Acid	Amino acids and derivatives	1	12	-0.40306510790397715	0.19388377417158692	0.6456795517534111	-0.6013986013986015	-0.19491323516154205	1.5664380904804998	moderate	not_detected	FALSE	FALSE	FALSE	FALSE	0.46472223783110056	0.6607013492174486	poor_surrogate	avoid_cross_matrix
Glutamine	Amino acids and derivatives	1	12	-0.13372407646152326	0.6786345569267733	0.9048460759023644	0.45454545454545464	-0.13409566044936272	1.3617445959116314	moderate	not_detected	FALSE	FALSE	FALSE	FALSE	0.3855730065845575	0.6228487029442852	poor_surrogate	avoid_cross_matrix
Glutathione (reduced)	Enzyme cofactors	2	12	0.2205460914738502	0.49094386630352294	0.8358038153192884	0.05594405594405595	0.46659425986224407	2.928156333420541	large	detected	TRUE	TRUE	TRUE	TRUE	9.045109233291992e-5	0.003798945877982637	poor_surrogate	avoid_cross_matrix
Glyceraldehyde	Central carbon metabolites	1	12	0.13621845547668576	0.6729312884640977	0.9048460759023644	-0.45454545454545464	0.06485547285874171	1.1610621642604038	negligible	not_detected	FALSE	FALSE	FALSE	FALSE	0.7731028830342807	0.9146569320405574	poor_surrogate	avoid_cross_matrix
Glycine	Amino acids and derivatives	1	12	0.08060654987394812	0.8033408035740438	0.9582274063665605	0.5454545454545455	-0.18704492281815172	1.538313753112226	moderate	not_detected	FALSE	FALSE	FALSE	FALSE	0.12067501212573647	0.3631646476699541	poor_surrogate	avoid_cross_matrix
Glycocholic Acid	Bile acids	3	11	0.4120790793536802	0.2078991588554701	0.6456795517534111	0.6545454545454545	-0.10147514546945732	1.2632088087134787	moderate	not_detected	FALSE	FALSE	FALSE	FALSE	0.47979502740790914	0.6607013492174486	poor_surrogate	avoid_cross_matrix
Guanidinoacetic Acid	Amino acids and derivatives	1	12	0.15329600378593122	0.6343212931858289	0.8880498104601603	0.48951048951048953	-0.021902212605848185	1.0517250367589728	negligible	not_detected	FALSE	FALSE	FALSE	FALSE	0.8464917604552455	0.9375465753067289	poor_surrogate	avoid_cross_matrix
Hexanoylcarnitine	Acylcarnitines	1	12	0.4550648491286643	0.13715206335637917	0.5647073023164138	0.6013986013986015	-0.12047769043435927	1.3197075170218664	moderate	not_detected	FALSE	FALSE	FALSE	FALSE	0.37172383243322105	0.6122510181253052	poor_surrogate	avoid_cross_matrix
Hippuric acid	Organic compounds	3	12	0.22550302527476207	0.48099712061011657	0.8358038153192884	0.3076923076923077	-0.47721957160496914	3.0006792258631823	large	not_detected	FALSE	FALSE	FALSE	FALSE	0.11068642380302113	0.3631646476699541	poor_surrogate	avoid_cross_matrix
Histidine	Amino acids and derivatives	3	12	-0.046046958842461905	0.8870010643675046	0.9582274063665605	-0.2027972027972028	0.16656949000899002	1.4674708732348942	moderate	not_detected	FALSE	FALSE	FALSE	FALSE	0.48884000306986297	0.6622993589978788	poor_surrogate	avoid_cross_matrix
Homoserine	Amino acids and derivatives	4	10	-0.22934312899917775	0.5238774851897182	0.8358038153192884	0.26060606060606056	-0.05623804521750076	1.138251012296472	negligible	not_detected	FALSE	FALSE	FALSE	FALSE	0.8512955189861604	0.9375465753067289	poor_surrogate	avoid_cross_matrix
Hydroxyproline	Amino acids and derivatives	3	12	0.3775241542386724	0.22633670030103623	0.6456795517534111	0.49650349650349657	0.12921992759127932	1.3465420730191875	moderate	not_detected	FALSE	FALSE	FALSE	FALSE	0.28606147602334586	0.5721229520466917	poor_surrogate	avoid_cross_matrix
Hypoxanthine	Nucleobases	3	12	-0.23414679797069438	0.4638761912378657	0.8358038153192884	-0.16083916083916086	-0.6162363806839731	4.1327237942018336	large	not_detected	FALSE	TRUE	FALSE	TRUE	0.014979348047334548	0.10485543633134184	poor_surrogate	avoid_cross_matrix
IMP	Nucleotides	3	12	-0.20522646698594277	0.5222589457485903	0.8358038153192884	0.09090909090909093	0.10443317087208576	1.2718420242894986	moderate	not_detected	FALSE	FALSE	FALSE	FALSE	0.3382853026763215	0.5919992796835627	poor_surrogate	avoid_cross_matrix
Inosine	Nucleosides	1	12	-0.21253902704609362	0.5072045165693543	0.8358038153192884	0.4265734265734267	-1.6824208171875574	48.13054918972395	large	detected	TRUE	TRUE	TRUE	TRUE	4.038825813822548e-9	3.392613683610941e-7	poor_surrogate	avoid_cross_matrix
Inositol	Carbohydrates	4	12	-0.2118179645112346	0.5086803966931278	0.8358038153192884	0.2587412587412588	-0.1840002137097967	1.5275668099305892	moderate	not_detected	FALSE	FALSE	FALSE	FALSE	0.33054279903102946	0.5919992796835627	poor_surrogate	avoid_cross_matrix
Isobutyrylcarnitine	Acylcarnitines	3	12	0.08525752685609726	0.7922067669045303	0.9582274063665605	0.21678321678321683	-0.3463122855955575	2.219792018939401	large	not_detected	FALSE	FALSE	FALSE	FALSE	0.07416874810683828	0.3279039389986535	poor_surrogate	avoid_cross_matrix
Isoleucine	Amino acids and derivatives	3	12	-0.015251187878236906	0.9624794173235606	0.9740755548816757	-0.006993006993006994	0.05085173960687167	1.1242211194035652	negligible	not_detected	FALSE	FALSE	FALSE	FALSE	0.8430321828843965	0.9375465753067289	poor_surrogate	avoid_cross_matrix
Isovalerylcarnitine	Acylcarnitines	3	12	0.31087300640682686	0.3253537658577299	0.7696427515206411	0.5314685314685316	-0.18432500751263703	1.528709651538702	moderate	not_detected	FALSE	FALSE	FALSE	FALSE	0.21121754608898943	0.46300890312246995	poor_surrogate	avoid_cross_matrix
Kynurenic Acid	Amino acids and derivatives	3	12	0.9326783427105774	9.719888074505266e-6	2.041176495646106e-4	0.9300699300699302	9.069694317167531e-4	1.0020905564656666	negligible	not_detected	FALSE	FALSE	FALSE	FALSE	0.9812670135462693	0.993089507685381	excellent_surrogate	either_matrix_very_good
Kynurenine	Amino acids and derivatives	1	12	0.5066299133868979	0.09278305496890343	0.4329875898548827	0.8741258741258742	-0.16630451375598793	1.466575797771937	moderate	not_detected	FALSE	FALSE	FALSE	FALSE	0.16757344947574945	0.4021762787417987	poor_surrogate	avoid_cross_matrix
Leucine	Amino acids and derivatives	3	12	-0.31516357329822486	0.3183637520398524	0.7696427515206411	0.1328671328671329	0.22787599525961894	1.689958326467507	moderate	not_detected	FALSE	FALSE	FALSE	FALSE	0.23436893329097994	0.4921747599110579	poor_surrogate	avoid_cross_matrix
Lysine	Amino acids and derivatives	3	12	0.37433766983721567	0.23059983991193256	0.6456795517534111	0.8601398601398602	-0.016919262194851143	1.0397268567466278	negligible	not_detected	FALSE	FALSE	FALSE	FALSE	0.8935966541429081	0.9501534044051174	poor_surrogate	avoid_cross_matrix
Methionine	Amino acids and derivatives	3	12	0.24743365676740942	0.4381280187985036	0.8358038153192884	0.7972027972027973	0.16857459286653165	1.4742617331506411	moderate	not_detected	FALSE	FALSE	FALSE	FALSE	0.33498091927882967	0.5919992796835627	poor_surrogate	avoid_cross_matrix
Niacinamide (B3)	Enzyme cofactors	1	12	0.17777469846182556	0.5804263144256827	0.8553650949431113	0.34265734265734266	0.40432612095056253	2.5370330273673916	large	not_detected	FALSE	FALSE	FALSE	FALSE	0.14403667498277611	0.39526012124570575	poor_surrogate	avoid_cross_matrix
Normetanephrine	Neurotransmitter metabolic intermediates	2	12	0.3838272246829818	0.21804407425121772	0.6456795517534111	0.7622377622377623	-0.09920963307141206	1.2566363931771112	moderate	not_detected	FALSE	FALSE	FALSE	FALSE	0.43517372653807007	0.6413086496350506	poor_surrogate	avoid_cross_matrix
Octanoylcarnitine	Acylcarnitines	1	12	0.5424117978875539	0.06845264298231317	0.35937637565714414	0.9160839160839161	-0.07303884903221751	1.1831473873143858	negligible	not_detected	FALSE	FALSE	FALSE	FALSE	0.5778356840594672	0.7467414993999268	poor_surrogate	avoid_cross_matrix
Ornithine	Urea cycle intermediates	3	12	0.04840414050217639	0.8812517749711103	0.9582274063665605	0.5104895104895106	-0.2964087774063585	1.9788313284454624	moderate	not_detected	FALSE	FALSE	FALSE	FALSE	0.14255299591851314	0.39526012124570575	poor_surrogate	avoid_cross_matrix
Orotic acid	Nucleobases	4	12	0.1374359029922854	0.6701533702274018	0.9048460759023644	0.37762237762237766	-0.11342902411055888	1.2984613415155308	moderate	not_detected	FALSE	FALSE	FALSE	FALSE	0.26377008065457563	0.5404069945118135	poor_surrogate	avoid_cross_matrix
Pantothenic Acid	Enzyme cofactors	3	12	-0.21574719877850043	0.5006610112777599	0.8358038153192884	-0.13986013986013987	-0.1800270481086134	1.5136555168315582	moderate	not_detected	FALSE	FALSE	FALSE	FALSE	0.3071170677631812	0.5732851931579382	poor_surrogate	avoid_cross_matrix
Phenylalanine	Amino acids and derivatives	1	12	-0.07234561281490144	0.8231985719322509	0.9582274063665605	0.43356643356643365	-0.18771450236223525	1.5406872989413716	moderate	not_detected	FALSE	FALSE	FALSE	FALSE	0.1185494674441523	0.3631646476699541	poor_surrogate	avoid_cross_matrix
Phosphoethanolamine	Ethanolamines	4	12	0.2316443670679742	0.46880322083130566	0.8358038153192884	-0.31468531468531474	-0.20141359354252303	1.5900602967817974	moderate	not_detected	FALSE	FALSE	FALSE	FALSE	0.09140958164996717	0.3530108399369627	poor_surrogate	avoid_cross_matrix
Proline	Amino acids and derivatives	1	12	0.9745425656711331	8.068766765285935e-8	3.3888820414200926e-6	0.9510489510489512	-0.022038985771155446	1.0520563106337386	negligible	not_detected	FALSE	TRUE	FALSE	TRUE	0.01628275223413594	0.1052116298205707	excellent_surrogate	either_matrix_very_good
Propionylcarnitine	Acylcarnitines	3	12	0.8182711965094079	0.0011404805842800082	0.013685767011360098	0.8811188811188813	-0.03765116045640199	1.0905640078395025	negligible	not_detected	FALSE	FALSE	FALSE	FALSE	0.5921970189296591	0.7527064453066868	good_surrogate	either_matrix_ok
Ribose-5-P	Central carbon metabolites	4	12	0.18818594964608656	0.5580684254370829	0.8371026381556244	0.1048951048951049	-0.1638270967869137	1.458233586378065	moderate	not_detected	FALSE	FALSE	FALSE	FALSE	0.17623585841257136	0.41121700296266656	poor_surrogate	avoid_cross_matrix
SDMA	Amino acids and derivatives	3	12	-0.035959832178279735	0.9116575011684371	0.9582274063665605	0.48951048951048953	0.20313078019625305	1.5963597907275378	moderate	not_detected	FALSE	FALSE	FALSE	FALSE	0.12105488255665137	0.3631646476699541	poor_surrogate	avoid_cross_matrix
Serine	Amino acids and derivatives	1	12	0.4792484041343633	0.1149190671979862	0.5080632444542548	0.6153846153846154	-0.1803533322581683	1.5147931490052318	moderate	not_detected	FALSE	FALSE	FALSE	FALSE	0.30073419835638837	0.5732851931579382	poor_surrogate	avoid_cross_matrix
Sorbitol	Carbohydrates	3	12	-0.030972229868744535	0.9238766831812788	0.9582274063665605	0.03496503496503497	-0.02450295279016116	1.0580421096536248	negligible	not_detected	FALSE	FALSE	FALSE	FALSE	0.8511702879601855	0.9375465753067289	poor_surrogate	avoid_cross_matrix
Spermidine	Amino acids and derivatives	4	12	-0.17019918095840098	0.5969119860956463	0.861110599893627	-0.04195804195804196	-0.40603299326006337	2.5470237420910022	large	not_detected	FALSE	FALSE	FALSE	FALSE	0.08745127702235288	0.3530108399369627	poor_surrogate	avoid_cross_matrix
Succinate	TCA cycle intermediates	1	12	0.33329042485962124	0.2897575387775309	0.7606135392910186	0.39860139860139865	-0.4616084158323973	2.8947323582489166	large	not_detected	FALSE	TRUE	FALSE	TRUE	0.027396256306603903	0.16340261501786713	poor_surrogate	avoid_cross_matrix
Sucrose	Carbohydrates	4	12	0.4509660485039774	0.14117682557910344	0.5647073023164138	0.4125874125874126	-0.5385627889503588	3.455912904839906	large	not_detected	FALSE	FALSE	FALSE	FALSE	0.058842406983349124	0.2907507168589016	poor_surrogate	avoid_cross_matrix
Taurine	Bile acids	1	12	-0.03500742672228005	0.9139895287915194	0.9582274063665605	0.19580419580419584	0.37316397499861287	2.361369638691475	large	not_detected	FALSE	FALSE	FALSE	FALSE	0.06487359940705388	0.3027434638995848	poor_surrogate	avoid_cross_matrix
Taurochenodeoxycholic Acid	Bile acids	4	12	0.8413699268924008	6.022318076032529e-4	0.01011749436773465	0.8461538461538463	0.17249144909102815	1.487618083787826	moderate	not_detected	FALSE	FALSE	FALSE	FALSE	0.14586980665020094	0.39526012124570575	good_surrogate	directionally_comparable
Taurocholic Acid	Bile acids	3	12	0.12406533836251807	0.7008627924813653	0.9109771637364712	0.30069930069930073	-0.15909488970067334	1.4424304760549678	moderate	not_detected	FALSE	FALSE	FALSE	FALSE	0.5030917690934584	0.6707890254579445	poor_surrogate	avoid_cross_matrix
Threonine	Amino acids and derivatives	1	12	-0.12231149158444815	0.7049228052722694	0.9109771637364712	0.4265734265734267	-0.0459061458041112	1.1114914999287768	negligible	not_detected	FALSE	FALSE	FALSE	FALSE	0.8594176940311682	0.9375465753067289	poor_surrogate	avoid_cross_matrix
Trimethylamine-N-Oxide	Organic compounds	1	12	0.3067366106091374	0.3321712482741409	0.7696427515206411	0.7132867132867134	0.03499589381836177	1.083916665722097	negligible	not_detected	FALSE	FALSE	FALSE	FALSE	0.7942702961027783	0.9266486787865748	poor_surrogate	avoid_cross_matrix
Tryptophan	Amino acids and derivatives	1	12	-0.2373541816753692	0.4575968465410307	0.8358038153192884	0.2237762237762238	0.16175316196118816	1.451286521813803	moderate	not_detected	FALSE	FALSE	FALSE	FALSE	0.4541826258254138	0.6577817339540476	poor_surrogate	avoid_cross_matrix
Tyrosine	Amino acids and derivatives	1	12	-0.30263377189640717	0.3390093072174253	0.7696427515206411	0.07692307692307693	-0.007117876788365205	1.0165245618849923	negligible	not_detected	FALSE	FALSE	FALSE	FALSE	0.9566347872136058	0.9799673429993035	poor_surrogate	avoid_cross_matrix
Uracil	Nucleobases	1	12	-0.16659038000861737	0.604827683258619	0.861110599893627	-0.03496503496503497	-0.2031936246251564	1.5965908081188613	moderate	not_detected	FALSE	FALSE	FALSE	FALSE	0.05732486966605419	0.2907507168589016	poor_surrogate	avoid_cross_matrix
Valine	Amino acids and derivatives	1	12	-0.29333327262408043	0.3547878568640608	0.7842678941205555	0.3076923076923077	-0.16626954947088662	1.4664577310859295	moderate	not_detected	FALSE	FALSE	FALSE	FALSE	0.15908216926841892	0.4021762787417987	poor_surrogate	avoid_cross_matrix
Xanthine	Nucleobases	1	12	-0.01666972831016469	0.9589920360314161	0.9740755548816757	0.18181818181818185	-0.7263749528419173	5.3256785906385264	large	detected	TRUE	TRUE	TRUE	TRUE	0.0038181620408741295	0.035636179048158544	poor_surrogate	avoid_cross_matrix
Xanthosine	Nucleosides	3	9	0.0026694515747317186	0.9945618702010611	0.9945618702010611	0.21666666666666667	-4.530567837578097e-4	1.0010437461208184	negligible	not_detected	FALSE	FALSE	FALSE	FALSE	0.9980833346200779	0.9980833346200779	poor_surrogate	avoid_cross_matrix
g-Glu-Cy	Choline metabolites / Others	2	11	0.7922061717584654	0.003649976610262168	0.038324754407752765	0.6	-0.5289982012045454	3.3806343598503314	large	detected	TRUE	TRUE	TRUE	TRUE	0.001888482249008624	0.022661786988103488	moderate_surrogate	directionally_comparable

## Sheet: Serum_Vs_LiHep
metabolite	class	qc_tier	n_pairs	r_pearson	p_pearson	q_pearson	r_spearman	mean_diff_log	fold_change_abs	bias_band	bias_evidence	bias_detected_q	bias_detected_p	shift_reliable_q	shift_reliable_p	p_bias	q_bias	surrogate_quality	biofluid_choice
1-methylhistamine	Organic compounds	1	11	0.09399726238877493	0.7833956554655047	0.9070897063284792	0.5363636363636364	-0.3514192101319502	2.2460489146513045	large	not_detected	FALSE	FALSE	FALSE	FALSE	0.07515879993211569	0.35659663618409604	poor_surrogate	avoid_cross_matrix
2-Aminodipic Acid	Amino acids and derivatives	2	11	-0.00880180773995171	0.9795094000921799	0.9999824289880083	0.4	-0.17696936398634772	1.5030359351467073	moderate	not_detected	FALSE	FALSE	FALSE	FALSE	0.26291164773625597	0.6088480263365929	poor_surrogate	avoid_cross_matrix
2-deoxycytidine	Nucleosides	3	11	0.13588300375426937	0.6903571273919602	0.8556539043731337	0.19090909090909092	-0.3837269236132888	2.4195072266730455	large	not_detected	FALSE	TRUE	FALSE	TRUE	0.010532686360565504	0.07723969997748036	poor_surrogate	avoid_cross_matrix
2-deoxyuridine	Nucleosides	4	9	0.22066116282857637	0.5683155105860169	0.7814338270557732	0.5166666666666667	0.029382897308198513	1.0699978309592078	negligible	not_detected	FALSE	FALSE	FALSE	FALSE	0.7687692269680619	0.8514267676091695	poor_surrogate	avoid_cross_matrix
3-OH-Anthanilic Acid	Amino acids and derivatives	4	10	0.26540418666795385	0.45862406200432837	0.7080511834452788	0.2121212121212121	0.056416932425723945	1.1387199578982206	negligible	not_detected	FALSE	FALSE	FALSE	FALSE	0.6834758911499754	0.8076553823828149	poor_surrogate	avoid_cross_matrix
4-Pyridoxic Acid	Enzyme cofactors	1	11	0.022175715100719934	0.9483999006852811	0.9999824289880083	-0.018181818181818184	0.04993644429689627	1.1218542674262457	negligible	not_detected	FALSE	FALSE	FALSE	FALSE	0.837261868999565	0.8695790093394298	poor_surrogate	avoid_cross_matrix
5-Hydroxyindole-3-acetic acid	Neurotransmitter metabolic intermediates	1	10	0.769921334710068	0.009188767347287932	0.0808611526561338	0.7696969696969695	-0.08584146957666121	1.2185447126114066	moderate	not_detected	FALSE	TRUE	FALSE	TRUE	0.046202427415019155	0.29041525803726326	moderate_surrogate	directionally_comparable
ADMA	Amino acids and derivatives	3	11	0.5916582555129085	0.055188620243796595	0.26463516515966934	0.7272727272727273	0.34703169524232075	2.2234721559348967	large	not_detected	FALSE	FALSE	FALSE	FALSE	0.1235033922993315	0.4180114816285066	poor_surrogate	avoid_cross_matrix
AMP	Nucleotides	4	11	0.38948979710478604	0.2363936907678504	0.5154239347892328	0.2545454545454545	-0.1144823886407641	1.3016145318878842	moderate	not_detected	FALSE	FALSE	FALSE	FALSE	0.5806025327111515	0.7817132322904264	poor_surrogate	avoid_cross_matrix
Acetylcarnitine	Acylcarnitines	3	11	0.07671550405145997	0.8226111973504114	0.9401270826861845	0.15454545454545454	-0.04853965930901856	1.1182519374963171	negligible	not_detected	FALSE	FALSE	FALSE	FALSE	0.7449392119818419	0.8404442391590011	poor_surrogate	avoid_cross_matrix
Adenine	Nucleobases	4	11	0.3769428504907746	0.25314841407432115	0.5154239347892328	0.3727272727272727	-0.15663634664219328	1.434287939712379	moderate	not_detected	FALSE	FALSE	FALSE	FALSE	0.2385226908407566	0.574116876434894	poor_surrogate	avoid_cross_matrix
Adenosine	Nucleosides	3	11	0.5522947085658761	0.07810949594099106	0.3392424799603579	0.509090909090909	0.14460713462258518	1.3951057690721695	moderate	not_detected	FALSE	FALSE	FALSE	FALSE	0.5046798062039659	0.7657210852749827	poor_surrogate	avoid_cross_matrix
Alanine	Amino acids and derivatives	3	11	0.8381318669062194	0.0012729975304348743	0.018670630446378157	0.9272727272727272	-0.053149285551571814	1.130184340510188	negligible	detected	TRUE	TRUE	TRUE	TRUE	0.001379862373812606	0.02428557777910187	good_surrogate	either_matrix_ok
Allantoin	Choline metabolites / Others	3	11	-0.2131702418716363	0.5291244632949099	0.7760492128325345	0.13636363636363635	-0.07874367120388381	1.1987915449189708	negligible	not_detected	FALSE	FALSE	FALSE	FALSE	0.8399342703846764	0.8695790093394298	poor_surrogate	avoid_cross_matrix
Aminoisobutyric acid	Amino acids and derivatives	1	11	0.9781145088067092	1.9250978490068728e-7	1.694086107126048e-5	0.9272727272727272	-0.00933575226515515	1.0217290753212904	negligible	not_detected	FALSE	FALSE	FALSE	FALSE	0.21044084544558173	0.574116876434894	excellent_surrogate	either_matrix_very_good
Arginine	Amino acids and derivatives	1	11	-0.5393058797495336	0.08688004925619433	0.3392424799603579	-0.6818181818181818	0.38521670800723273	2.4278212480726458	large	not_detected	FALSE	FALSE	FALSE	FALSE	0.08183686079802475	0.35659663618409604	poor_surrogate	avoid_cross_matrix
Asparagine	Amino acids and derivatives	3	11	-0.144936516605894	0.6706980537889935	0.8431632676204489	0.3090909090909091	-0.15515722810853255	1.429411356212502	moderate	not_detected	FALSE	FALSE	FALSE	FALSE	0.6779617019966735	0.8076553823828149	poor_surrogate	avoid_cross_matrix
Aspartate	Amino acids and derivatives	3	11	0.4301533272693916	0.1866491241196769	0.49773099765247175	0.24545454545454548	-0.14609764337616873	1.3999020302216836	moderate	not_detected	FALSE	FALSE	FALSE	FALSE	0.4669160440041621	0.7208528398660747	poor_surrogate	avoid_cross_matrix
Betaine	Choline metabolites / Others	3	11	0.45479529940168806	0.15988680936302962	0.46697653446889875	0.6	0.0759782024771218	1.191182220315608	negligible	not_detected	FALSE	FALSE	FALSE	FALSE	0.40133854914347356	0.6925057318554054	poor_surrogate	avoid_cross_matrix
Carnitine	Choline metabolites / Others	3	11	0.3895887188531172	0.2362642223631904	0.5154239347892328	0.9181818181818181	-0.018895016348202197	1.044467705562779	negligible	not_detected	FALSE	FALSE	FALSE	FALSE	0.8977072508153069	0.9185841636249652	poor_surrogate	avoid_cross_matrix
Carnosine	Choline metabolites / Others	1	11	-0.1589545926769094	0.640624628176927	0.8170285112981097	0.19090909090909092	-0.22102733573601796	1.6635173536119774	moderate	not_detected	FALSE	FALSE	FALSE	FALSE	0.10944053920470538	0.4180114816285066	poor_surrogate	avoid_cross_matrix
Chenodeoxycholic Acid	Bile acids	4	11	-0.28904769511427814	0.3886437308953591	0.657704775361377	-0.22727272727272727	-0.23148327091878074	1.7040536776769204	moderate	not_detected	FALSE	FALSE	FALSE	FALSE	0.3738130610933734	0.6853239453378512	poor_surrogate	avoid_cross_matrix
Choline	Choline metabolites / Others	2	11	-8.149778158525939e-4	0.9981025624152593	0.9999824289880083	0.2	0.06273391166512483	1.1554041195401672	negligible	not_detected	FALSE	FALSE	FALSE	FALSE	0.595168029130211	0.7817132322904264	poor_surrogate	avoid_cross_matrix
Citrulline	Urea cycle intermediates	3	11	-0.3861273287259936	0.24081895197521927	0.5154239347892328	-0.06363636363636363	-0.14622586940077134	1.4003154141849534	moderate	not_detected	FALSE	FALSE	FALSE	FALSE	0.39606413721854716	0.6925057318554054	poor_surrogate	avoid_cross_matrix
Creatine	Amino acids and derivatives	1	11	0.2925283458012351	0.38269546946536104	0.657704775361377	-0.05454545454545454	0.11854410801026255	1.3138449254896787	moderate	not_detected	FALSE	FALSE	FALSE	FALSE	0.5420795961511307	0.780768658156996	poor_surrogate	avoid_cross_matrix
Creatinine	Amino acids and derivatives	3	11	0.1938508609614686	0.5679110301717638	0.7814338270557732	-0.018181818181818184	0.16912426452497734	1.4761288370730756	moderate	not_detected	FALSE	FALSE	FALSE	FALSE	0.5264878748996448	0.780768658156996	poor_surrogate	avoid_cross_matrix
Cystathionine	Amino acids and derivatives	3	11	0.36551476615841066	0.26898277744103605	0.5260107647735816	0.6727272727272727	-0.2608607045875875	1.8233108006563656	moderate	not_detected	FALSE	FALSE	FALSE	FALSE	0.1229210256849224	0.4180114816285066	poor_surrogate	avoid_cross_matrix
Cytidine	Nucleosides	3	11	0.31111162709180074	0.3517259365662486	0.6327926742235735	0.7727272727272727	-0.137936785822391	1.3738419894820606	moderate	not_detected	FALSE	FALSE	FALSE	FALSE	0.4311605146707346	0.7070140355305772	poor_surrogate	avoid_cross_matrix
Cytosine	Nucleobases	1	11	0.6682488771790118	0.024603247252794454	0.1665450583266086	0.6545454545454545	-0.08345387034461242	1.2118639608305104	moderate	not_detected	FALSE	FALSE	FALSE	FALSE	0.6296701298964533	0.8076553823828149	moderate_surrogate	directionally_comparable
Decanoylcarnitine	Acylcarnitines	3	11	0.7664934135054308	0.0059276132954977365	0.0652037462504751	0.8545454545454546	-0.2280345519221559	1.6905754263453792	moderate	not_detected	FALSE	FALSE	FALSE	FALSE	0.085096924543932	0.35659663618409604	moderate_surrogate	directionally_comparable
Dimethyl Glycine	Amino acids and derivatives	1	11	-0.2731107679349058	0.41646047269882314	0.6663367563181171	-0.08181818181818182	-0.3621206419072959	2.302081219725429	large	not_detected	FALSE	FALSE	FALSE	FALSE	0.1683235884996683	0.47782179961196164	poor_surrogate	avoid_cross_matrix
Folic Acid	Enzyme cofactors	4	10	-0.006886750854441549	0.9849359469673875	0.9999824289880083	0.17575757575757575	0.1303037131553	1.34990657651354	moderate	not_detected	FALSE	FALSE	FALSE	FALSE	0.6472855693551107	0.8076553823828149	poor_surrogate	avoid_cross_matrix
GABA	Neurotransmitter metabolic intermediates	4	11	0.6846854380820897	0.020104071334171414	0.14742985645059037	0.6	-0.47084592375083745	2.9569632277317135	large	detected	TRUE	TRUE	TRUE	TRUE	0.0052942159274676015	0.04235372741974081	moderate_surrogate	directionally_comparable
Glucoronate	Organic compounds	1	11	0.4779277611012283	0.1370578397297003	0.4383137599766936	0.3181818181818182	-0.06305354791793713	1.1562547980447677	negligible	not_detected	FALSE	FALSE	FALSE	FALSE	0.3261509598813872	0.6393630462876632	poor_surrogate	avoid_cross_matrix
Glutamic Acid	Amino acids and derivatives	1	11	-0.4054942239174118	0.21598325407834235	0.5136899015917332	-0.009090909090909092	-0.08234169653907537	1.2087644992817543	moderate	not_detected	FALSE	FALSE	FALSE	FALSE	0.587783943806387	0.7817132322904264	poor_surrogate	avoid_cross_matrix
Glutamine	Amino acids and derivatives	1	11	-0.09618687037962137	0.7784573217767079	0.9070897063284792	0.10909090909090909	-0.00196391426374376	1.004532319739651	negligible	not_detected	FALSE	FALSE	FALSE	FALSE	0.9889119506483262	0.9889119506483262	poor_surrogate	avoid_cross_matrix
Glutathione (reduced)	Enzyme cofactors	2	11	0.11758865455821599	0.7305997760459033	0.8867547946244275	0.15454545454545454	-0.028975647451472533	1.0689949349175736	negligible	not_detected	FALSE	FALSE	FALSE	FALSE	0.46034584465900996	0.7208528398660747	poor_surrogate	avoid_cross_matrix
Glyceraldehyde	Central carbon metabolites	1	11	0.2165989402614869	0.5223591177218236	0.7760492128325345	-0.009090909090909092	-0.09859009822751572	1.2548450395468622	moderate	not_detected	FALSE	FALSE	FALSE	FALSE	0.6932003374921258	0.8076553823828149	poor_surrogate	avoid_cross_matrix
Glycine	Amino acids and derivatives	1	11	0.3749189278244669	0.25591292577330654	0.5154239347892328	0.7636363636363637	-0.11695875148020818	1.309057585126616	moderate	not_detected	FALSE	FALSE	FALSE	FALSE	0.22515993291331285	0.574116876434894	poor_surrogate	avoid_cross_matrix
Glycocholic Acid	Bile acids	3	9	0.03357493307804291	0.9316659285345303	0.9999824289880083	0.36666666666666664	-0.3210078103694997	2.0941501167925076	large	not_detected	FALSE	FALSE	FALSE	FALSE	0.15530090445478412	0.4712579169662414	poor_surrogate	avoid_cross_matrix
Guanidinoacetic Acid	Amino acids and derivatives	1	11	0.7548577038179248	0.007244007471723734	0.07083029527907651	0.9272727272727272	0.04151165524134177	1.100301373890994	negligible	not_detected	FALSE	FALSE	FALSE	FALSE	0.5947706898106992	0.7817132322904264	moderate_surrogate	cautious_either
Guanosine	Nucleosides	2	11	0.17505716894427928	0.6066706313779247	0.8014391964615568	-0.018181818181818184	-0.8671096667006623	7.363930257102419	large	detected	TRUE	TRUE	TRUE	TRUE	0.001200409199733821	0.02428557777910187	poor_surrogate	avoid_cross_matrix
Hexanoylcarnitine	Acylcarnitines	1	11	0.5367692733382932	0.08866564817145717	0.3392424799603579	0.5363636363636364	-0.23586809490575894	1.7213456838179937	moderate	not_detected	FALSE	TRUE	FALSE	TRUE	0.043944462617208656	0.29041525803726326	poor_surrogate	avoid_cross_matrix
Hippuric acid	Organic compounds	3	11	0.4753811056828355	0.1394634690834934	0.4383137599766936	0.6090909090909091	-0.37300114662613887	2.360484465333478	large	not_detected	FALSE	FALSE	FALSE	FALSE	0.23838880171316656	0.574116876434894	poor_surrogate	avoid_cross_matrix
Histidine	Amino acids and derivatives	3	11	-0.15965964082832457	0.6391243688843282	0.8170285112981097	-0.509090909090909	0.10365941948557297	1.2695780917503063	moderate	not_detected	FALSE	FALSE	FALSE	FALSE	0.6681879021846564	0.8076553823828149	poor_surrogate	avoid_cross_matrix
Homoserine	Amino acids and derivatives	4	10	0.6622972498605896	0.03693001270242078	0.21665607452086855	0.5393939393939393	0.08339812334270552	1.211708413270957	moderate	not_detected	FALSE	FALSE	FALSE	FALSE	0.41700151464581603	0.7056948709390732	moderate_surrogate	directionally_comparable
Hydroxyproline	Amino acids and derivatives	3	11	0.19437342180448527	0.5668474311545344	0.7814338270557732	0.4272727272727273	0.12960961880355365	1.3477508636601248	moderate	not_detected	FALSE	FALSE	FALSE	FALSE	0.3269470123061914	0.6393630462876632	poor_surrogate	avoid_cross_matrix
Hypoxanthine	Nucleobases	3	11	0.6150415130414965	0.04401599133751843	0.24208795235635136	0.7636363636363637	0.3466346335821841	2.221440234918538	large	detected	TRUE	TRUE	TRUE	TRUE	4.09490230136759e-4	0.018017570126017398	moderate_surrogate	directionally_comparable
IMP	Nucleotides	3	11	0.4497451635477539	0.16516487152891607	0.46697653446889875	0.6272727272727273	-0.36253332412225414	2.3042697796421057	large	detected	TRUE	TRUE	TRUE	TRUE	0.003103759944014999	0.03414135938416499	poor_surrogate	avoid_cross_matrix
Inosine	Nucleosides	1	11	0.3427616437751004	0.3021226538375324	0.5779737725587576	0.7272727272727273	-0.6006875736980649	3.9873795180441545	large	detected	TRUE	TRUE	TRUE	TRUE	0.001042242769606541	0.02428557777910187	poor_surrogate	avoid_cross_matrix
Inositol	Carbohydrates	4	11	-0.5011269181590191	0.11635074124623691	0.42661938456953535	-0.2545454545454545	0.23127303052542508	1.703228951073196	moderate	not_detected	FALSE	FALSE	FALSE	FALSE	0.1415549817756089	0.4448870855804851	poor_surrogate	avoid_cross_matrix
Isobutyrylcarnitine	Acylcarnitines	3	11	0.7103329749436434	0.01430299384969585	0.1144239507975668	0.8090909090909091	-0.12925585238744858	1.3466534634520253	moderate	not_detected	FALSE	FALSE	FALSE	FALSE	0.2358680846400383	0.574116876434894	moderate_surrogate	directionally_comparable
Isoleucine	Amino acids and derivatives	3	11	0.3893180380832736	0.23661858611440567	0.5154239347892328	0.41818181818181815	-0.23719789135002728	1.7266244693636847	moderate	not_detected	FALSE	FALSE	FALSE	FALSE	0.313140777926078	0.6393630462876632	poor_surrogate	avoid_cross_matrix
Isovalerylcarnitine	Acylcarnitines	3	11	0.2513442321782733	0.4559499209873521	0.7080511834452788	0.43636363636363634	-0.31325328287743925	2.0570899521375834	large	not_detected	FALSE	FALSE	FALSE	FALSE	0.11444572187567342	0.4180114816285066	poor_surrogate	avoid_cross_matrix
Kynurenic Acid	Amino acids and derivatives	3	11	0.847592206430636	9.8487422952233e-4	0.017333786439593008	0.890909090909091	-0.1266139765026057	1.3384864422433218	moderate	not_detected	FALSE	FALSE	FALSE	FALSE	0.139322524138655	0.4448870855804851	good_surrogate	directionally_comparable
Kynurenine	Amino acids and derivatives	1	11	0.47676725563494904	0.1381507996992851	0.4383137599766936	0.9181818181818181	-0.09750349324776522	1.2517093411156073	moderate	not_detected	FALSE	FALSE	FALSE	FALSE	0.2960785508045688	0.6354856700195624	poor_surrogate	avoid_cross_matrix
Leucine	Amino acids and derivatives	3	11	0.4060459435616956	0.21529889926299872	0.5136899015917332	0.7727272727272727	0.1377197684236156	1.3731556507248854	moderate	not_detected	FALSE	FALSE	FALSE	FALSE	0.316276981960611	0.6393630462876632	poor_surrogate	avoid_cross_matrix
Lysine	Amino acids and derivatives	3	11	0.6609768629412865	0.026804758846529195	0.16848705560675495	0.8363636363636363	0.044102342921193055	1.106884594236492	negligible	not_detected	FALSE	FALSE	FALSE	FALSE	0.6472972762071805	0.8076553823828149	moderate_surrogate	cautious_either
Methionine	Amino acids and derivatives	3	11	-0.10647425859984515	0.7553565676732299	0.8982618642600573	0.3	-0.024008245445311258	1.0568375739716982	negligible	not_detected	FALSE	FALSE	FALSE	FALSE	0.9210491876819242	0.9316359599541304	poor_surrogate	avoid_cross_matrix
Niacinamide (B3)	Enzyme cofactors	1	11	-0.015000590337318443	0.9650846506325857	0.9999824289880083	-0.02727272727272727	0.08082666229920725	1.2045550766047073	moderate	not_detected	FALSE	FALSE	FALSE	FALSE	0.8025806423556971	0.8613060552109921	poor_surrogate	avoid_cross_matrix
Normetanephrine	Neurotransmitter metabolic intermediates	2	11	0.05234506643268591	0.878518501204218	0.9786028874173568	0.41818181818181815	-0.19189978872108732	1.5556066417392682	moderate	not_detected	FALSE	FALSE	FALSE	FALSE	0.06846238758098516	0.35659663618409604	poor_surrogate	avoid_cross_matrix
Octanoylcarnitine	Acylcarnitines	1	11	0.31005561440666085	0.35344980166360895	0.6327926742235735	0.509090909090909	0.1318196271419655	1.3546266867260517	moderate	not_detected	FALSE	FALSE	FALSE	FALSE	0.3498464351127615	0.6692714410852828	poor_surrogate	avoid_cross_matrix
Ornithine	Urea cycle intermediates	3	11	-0.17337495892829405	0.6101866609423217	0.8014391964615568	0.17272727272727273	-0.05280360177531129	1.1292851097770917	negligible	not_detected	FALSE	FALSE	FALSE	FALSE	0.697520557512431	0.8076553823828149	poor_surrogate	avoid_cross_matrix
Orotic acid	Nucleobases	4	11	0.493960771039165	0.12251648333631432	0.4312580213438264	0.018181818181818184	-0.1138731480818865	1.2997898704219206	moderate	not_detected	FALSE	FALSE	FALSE	FALSE	0.29160714755319933	0.6354856700195624	poor_surrogate	avoid_cross_matrix
Pantothenic Acid	Enzyme cofactors	3	11	0.20252511783042515	0.5503585798720276	0.7814338270557732	0.41818181818181815	-0.22535706368537378	1.680184847174953	moderate	not_detected	FALSE	FALSE	FALSE	FALSE	0.0816011205399568	0.35659663618409604	poor_surrogate	avoid_cross_matrix
Phenylalanine	Amino acids and derivatives	1	11	0.9604563480382152	2.6883578585935077e-6	7.885849718540955e-5	0.9727272727272727	-0.035905820206736425	1.0861900501724064	negligible	detected	TRUE	TRUE	TRUE	TRUE	2.676890460217662e-4	0.018017570126017398	excellent_surrogate	either_matrix_very_good
Phosphoethanolamine	Ethanolamines	4	9	0.03484644585717918	0.9290831972328604	0.9999824289880083	-0.15	-0.3996507491777235	2.509867235346628	large	not_detected	FALSE	FALSE	FALSE	FALSE	0.10351567226585766	0.41406268906343063	poor_surrogate	avoid_cross_matrix
Proline	Amino acids and derivatives	1	11	0.9613274296647301	2.4350335817143843e-6	7.885849718540955e-5	0.9727272727272727	-0.04613478194903822	1.112076803328061	negligible	detected	TRUE	TRUE	TRUE	TRUE	0.0049964093289589905	0.04235372741974081	excellent_surrogate	either_matrix_very_good
Propionylcarnitine	Acylcarnitines	3	11	0.01772138607449802	0.958756014727583	0.9999824289880083	0.3	-0.16918649660834334	1.4763403736195864	moderate	not_detected	FALSE	FALSE	FALSE	FALSE	0.36718861409640546	0.6853239453378512	poor_surrogate	avoid_cross_matrix
Ribose-5-P	Central carbon metabolites	4	11	-0.5450952761300516	0.08289422454475644	0.3392424799603579	-0.12727272727272726	-0.27552957252210547	1.8859473854023168	moderate	not_detected	FALSE	FALSE	FALSE	FALSE	0.07425402013952967	0.35659663618409604	poor_surrogate	avoid_cross_matrix
SDMA	Amino acids and derivatives	3	11	-0.3736085266964002	0.2577119673946164	0.5154239347892328	0.4	0.060056810758743306	1.1483038231401246	negligible	not_detected	FALSE	FALSE	FALSE	FALSE	0.5500870091560653	0.780768658156996	poor_surrogate	avoid_cross_matrix
Serine	Amino acids and derivatives	1	11	0.5879217402256648	0.057137137932201335	0.26463516515966934	0.5454545454545454	0.2108444422027957	1.6249666127275317	moderate	not_detected	FALSE	FALSE	FALSE	FALSE	0.16525219628514778	0.47782179961196164	poor_surrogate	avoid_cross_matrix
Sorbitol	Carbohydrates	3	11	0.05917191630431609	0.8627966594742142	0.9734116158170623	0.07272727272727274	0.06929504056394091	1.17299197406775	negligible	not_detected	FALSE	FALSE	FALSE	FALSE	0.5497541876922611	0.780768658156996	poor_surrogate	avoid_cross_matrix
Spermidine	Amino acids and derivatives	4	11	0.45288006008259313	0.16187600301551	0.46697653446889875	0.3090909090909091	-0.34564013012635136	2.2163591147973833	large	detected	TRUE	TRUE	TRUE	TRUE	0.0029851637376185187	0.03414135938416499	poor_surrogate	avoid_cross_matrix
Succinate	TCA cycle intermediates	1	11	0.18409330708856964	0.587913283744369	0.7959441379923765	0.10909090909090909	-0.053761091278122564	1.1317775924309645	negligible	not_detected	FALSE	FALSE	FALSE	FALSE	0.7884577178648124	0.8565960391617715	poor_surrogate	avoid_cross_matrix
Sucrose	Carbohydrates	4	11	0.41013526255259664	0.21026651891593515	0.5136899015917332	0.5363636363636364	-0.2757672960082434	1.8869799951461983	moderate	not_detected	FALSE	FALSE	FALSE	FALSE	0.2921046336404483	0.6354856700195624	poor_surrogate	avoid_cross_matrix
Taurine	Bile acids	1	11	-0.4156476358461253	0.2035945194238413	0.5136899015917332	-0.06363636363636363	0.3329684007754964	2.152625104231824	large	not_detected	FALSE	FALSE	FALSE	FALSE	0.24139005031921676	0.574116876434894	poor_surrogate	avoid_cross_matrix
Taurochenodeoxycholic Acid	Bile acids	4	11	0.44538278908821993	0.16980964889778136	0.46697653446889875	0.6363636363636364	-0.21186713436428684	1.6287976511230695	moderate	not_detected	FALSE	FALSE	FALSE	FALSE	0.4558518984895775	0.7208528398660747	poor_surrogate	avoid_cross_matrix
Taurocholic Acid	Bile acids	3	11	0.3063452936949583	0.359541292172485	0.6327926742235735	0.5181818181818182	0.15073885196140985	1.4149426970084669	moderate	not_detected	FALSE	FALSE	FALSE	FALSE	0.4338495218028542	0.7070140355305772	poor_surrogate	avoid_cross_matrix
Threonine	Amino acids and derivatives	1	11	-0.11533430267542304	0.735603409177082	0.8867547946244275	0.49090909090909096	0.06389459186068668	1.158496142028879	negligible	not_detected	FALSE	FALSE	FALSE	FALSE	0.774024334190154	0.8514267676091695	poor_surrogate	avoid_cross_matrix
Trimethylamine-N-Oxide	Organic compounds	1	11	0.31888848369578376	0.3391662328323124	0.6327926742235735	0.6636363636363636	0.0572762785067319	1.1409753936782152	negligible	not_detected	FALSE	FALSE	FALSE	FALSE	0.682978885616399	0.8076553823828149	poor_surrogate	avoid_cross_matrix
Tryptophan	Amino acids and derivatives	1	11	-0.2812768178786244	0.4020889067493001	0.665601398955451	0.20909090909090908	-0.19683367601502816	1.5733801835898549	moderate	not_detected	FALSE	FALSE	FALSE	FALSE	0.5902035672193855	0.7817132322904264	poor_surrogate	avoid_cross_matrix
Tyrosine	Amino acids and derivatives	1	11	-0.23778124033155262	0.48139558794669546	0.7303933058501586	0.05454545454545454	-0.06271760567311865	1.1553607396275878	negligible	not_detected	FALSE	FALSE	FALSE	FALSE	0.7069935674812953	0.8079926485500517	poor_surrogate	avoid_cross_matrix
Uracil	Nucleobases	1	11	0.6031239683176819	0.049493535015728674	0.2562018283167131	0.509090909090909	-0.38092797029172076	2.4039640586061384	large	detected	TRUE	TRUE	TRUE	TRUE	0.004522103240092451	0.04235372741974081	moderate_surrogate	directionally_comparable
Valine	Amino acids and derivatives	1	11	0.8722290063418917	4.6233279760649553e-4	0.010171321547342902	0.8636363636363636	-0.027623397218021237	1.0656716126955412	negligible	not_detected	FALSE	FALSE	FALSE	FALSE	0.06898306455929155	0.35659663618409604	good_surrogate	either_matrix_ok
Xanthine	Nucleobases	1	11	7.547006549831873e-6	0.9999824289880083	0.9999824289880083	0.24545454545454548	-0.15444090045995057	1.4270556207677227	moderate	not_detected	FALSE	FALSE	FALSE	FALSE	0.385388495904359	0.6921262783588488	poor_surrogate	avoid_cross_matrix
Xanthosine	Nucleosides	3	9	-0.3153638718073424	0.4084372220862995	0.665601398955451	-0.35	-0.07062105995719824	1.1765789113526104	negligible	not_detected	FALSE	FALSE	FALSE	FALSE	0.8161369248522958	0.8653017998433981	poor_surrogate	avoid_cross_matrix
g-Glu-Cy	Choline metabolites / Others	2	10	0.8081317267611966	0.004670137453736031	0.05871029941839582	0.7575757575757575	-0.4738056273901042	2.977183664450681	large	detected	TRUE	TRUE	TRUE	TRUE	0.0024991537202057614	0.03414135938416499	poor_surrogate	avoid_cross_matrix

## Sheet: EDTA_vs_LiHep
metabolite	class	qc_tier	n_pairs	r_pearson	p_pearson	q_pearson	r_spearman	mean_diff_log	fold_change_abs	bias_band	bias_evidence	bias_detected_q	bias_detected_p	shift_reliable_q	shift_reliable_p	p_bias	q_bias	surrogate_quality	biofluid_choice
1-methylhistamine	Organic compounds	1	10	-0.6663581764541664	0.03538104230018459	0.15642145016923714	-0.3090909090909091	-0.17181090748877087	1.485288804361846	moderate	not_detected	FALSE	FALSE	FALSE	FALSE	0.4821550507324951	0.6899015796135971	poor_surrogate	avoid_cross_matrix
2-Aminodipic Acid	Amino acids and derivatives	2	10	0.18645656970917718	0.6060130693433506	0.8210499649167976	0.612121212121212	-0.09834754536345777	1.2541444060073514	moderate	not_detected	FALSE	FALSE	FALSE	FALSE	0.6340300394458949	0.789109105136255	poor_surrogate	avoid_cross_matrix
2-deoxycytidine	Nucleosides	3	10	0.05319109995574071	0.8839731142778047	0.9675980796737191	0.04242424242424242	0.08762193997275106	1.2235506158959657	moderate	not_detected	FALSE	FALSE	FALSE	FALSE	0.666985076960406	0.789109105136255	poor_surrogate	avoid_cross_matrix
4-Pyridoxic Acid	Enzyme cofactors	1	10	0.7813045645104562	0.007613226195495865	0.0581373636746957	0.8545454545454544	-0.08945882912498959	1.2287366975024474	moderate	not_detected	FALSE	FALSE	FALSE	FALSE	0.457658974961633	0.674444805206617	moderate_surrogate	directionally_comparable
5-Hydroxyindole-3-acetic acid	Neurotransmitter metabolic intermediates	1	8	0.8328639884943382	0.010257913112548122	0.06945002901917498	0.904761904761905	-0.14773710714356103	1.4051966544775352	moderate	not_detected	FALSE	FALSE	FALSE	FALSE	0.310524890712205	0.567045452604896	poor_surrogate	avoid_cross_matrix
ADMA	Amino acids and derivatives	3	10	0.6088466016295917	0.06174044126838703	0.23573623029747776	0.44242424242424233	0.5709200077148779	3.7232312209888825	large	detected	TRUE	TRUE	TRUE	TRUE	5.773773024666966e-4	0.009699938681440503	moderate_surrogate	directionally_comparable
AMP	Nucleotides	4	10	-0.5759601373988306	0.08142050606276507	0.29736184822922895	-0.5030303030303029	0.332702484932743	2.151307468538561	large	not_detected	FALSE	FALSE	FALSE	FALSE	0.08916539523182324	0.3964076091892556	poor_surrogate	avoid_cross_matrix
Acetylcarnitine	Acylcarnitines	3	10	0.9932076194702124	9.236805619967445e-9	7.758916720772653e-7	0.9999999999999998	-0.18098664026758654	1.5170037007940143	moderate	detected	TRUE	TRUE	TRUE	TRUE	1.9347088226526607e-7	8.125777055141175e-6	excellent_surrogate	either_with_calibration
Adenine	Nucleobases	4	8	0.3942058696466863	0.3338678078290784	0.6677356156581568	0.33333333333333337	-0.633655243214174	4.301849803785345	large	not_detected	FALSE	TRUE	FALSE	TRUE	0.006321492728949973	0.05900059880353309	poor_surrogate	avoid_cross_matrix
Adenosine	Nucleosides	3	10	-0.1736842456240831	0.6313209386049152	0.8339093506404472	-0.24848484848484845	-1.7500003913448563	56.2341831919063	large	detected	TRUE	TRUE	TRUE	TRUE	1.0102048235148687e-4	0.002121430129381224	poor_surrogate	avoid_cross_matrix
Alanine	Amino acids and derivatives	3	10	-0.5172145797446683	0.12577147840365113	0.3699845308884403	0.43030303030303024	-0.08603353781739768	1.2190837374204302	moderate	not_detected	FALSE	FALSE	FALSE	FALSE	0.41601131119565693	0.674444805206617	poor_surrogate	avoid_cross_matrix
Allantoin	Choline metabolites / Others	3	10	-0.22019554045539785	0.5410053369045796	0.7958943171581746	-0.29696969696969694	0.15775787062058175	1.4379966378083364	moderate	not_detected	FALSE	FALSE	FALSE	FALSE	0.6608337142090672	0.789109105136255	poor_surrogate	avoid_cross_matrix
Aminoisobutyric acid	Amino acids and derivatives	1	10	0.9672073730828766	4.862833788791228e-6	8.169560765169265e-5	0.8787878787878787	-0.006673127010203571	1.0154840981450095	negligible	not_detected	FALSE	FALSE	FALSE	FALSE	0.6052263377635788	0.789109105136255	excellent_surrogate	either_matrix_very_good
Arginine	Amino acids and derivatives	1	10	0.6409714786048698	0.045819320232197334	0.19244114497522882	0.5151515151515151	-0.19122425470681675	1.553188816117174	moderate	not_detected	FALSE	FALSE	FALSE	FALSE	0.188264731166728	0.4896033849162883	moderate_surrogate	directionally_comparable
Asparagine	Amino acids and derivatives	3	10	-0.2836139028365843	0.42713572186619075	0.7474875132658338	-0.0909090909090909	0.5416799706472168	3.480807216267683	large	not_detected	FALSE	FALSE	FALSE	FALSE	0.059485439551435586	0.2939280542541523	poor_surrogate	avoid_cross_matrix
Aspartate	Amino acids and derivatives	3	10	0.0349811891128534	0.9235722180076134	0.9710457959686821	0.45454545454545453	0.20704980707320608	1.6108303627046014	moderate	not_detected	FALSE	FALSE	FALSE	FALSE	0.43139211899272956	0.674444805206617	poor_surrogate	avoid_cross_matrix
Betaine	Choline metabolites / Others	3	10	0.9361433041764232	6.731776140114474e-5	8.078131368137369e-4	0.7454545454545454	0.017704679426556603	1.041608893689218	negligible	not_detected	FALSE	FALSE	FALSE	FALSE	0.24300616157309543	0.5103129393035004	excellent_surrogate	either_matrix_very_good
Carnitine	Choline metabolites / Others	3	10	-0.39783493157564725	0.2548877762698583	0.5634361370175816	0.43030303030303024	0.14531649925594897	1.397386358391524	moderate	not_detected	FALSE	FALSE	FALSE	FALSE	0.4927868425811408	0.6899015796135971	poor_surrogate	avoid_cross_matrix
Carnosine	Choline metabolites / Others	1	10	0.018527168780296675	0.959485726969055	0.9710457959686821	0.6363636363636362	0.14105844793121616	1.3837525937125437	moderate	not_detected	FALSE	FALSE	FALSE	FALSE	0.44139757695262616	0.674444805206617	poor_surrogate	avoid_cross_matrix
Chenodeoxycholic Acid	Bile acids	4	10	0.10381880305786151	0.7753283800262042	0.9045497766972382	0.17575757575757575	0.0573206304898891	1.14109192084495	negligible	not_detected	FALSE	FALSE	FALSE	FALSE	0.7872738614622429	0.9059041693538137	poor_surrogate	avoid_cross_matrix
Choline	Choline metabolites / Others	2	10	-0.23536269093593162	0.5127294110490557	0.7743097220710806	-0.45454545454545453	0.5883366918757027	3.875579873463502	large	not_detected	FALSE	TRUE	FALSE	TRUE	0.005501978434103634	0.05777077355808816	poor_surrogate	avoid_cross_matrix
Citrulline	Urea cycle intermediates	3	10	-0.08628033212763601	0.8126605321197458	0.9224795229467384	-0.19999999999999996	0.04910326043336255	1.1197040793065896	negligible	not_detected	FALSE	FALSE	FALSE	FALSE	0.8147693798231271	0.9248733500694957	poor_surrogate	avoid_cross_matrix
Creatine	Amino acids and derivatives	1	10	0.7116769961966629	0.020978309821297402	0.10365753088170482	0.6606060606060605	0.23376443105046985	1.7130278790741431	moderate	not_detected	FALSE	FALSE	FALSE	FALSE	0.10589730297650272	0.4298187529005043	moderate_surrogate	directionally_comparable
Creatinine	Amino acids and derivatives	3	10	-0.026400720600946538	0.9422886595905506	0.9710457959686821	0.10303030303030301	0.02306342518428096	1.0545408922845616	negligible	not_detected	FALSE	FALSE	FALSE	FALSE	0.938911230585635	0.9435834776745182	poor_surrogate	avoid_cross_matrix
Cystathionine	Amino acids and derivatives	3	10	0.24780667620216357	0.49000228889000363	0.7649664606332254	0.3818181818181818	0.223323374431466	1.6723353669738725	moderate	not_detected	FALSE	FALSE	FALSE	FALSE	0.1135373853908674	0.4335063805833119	poor_surrogate	avoid_cross_matrix
Cytosine	Nucleobases	1	10	0.8400654598085326	0.002348907218040265	0.021923134035042476	0.903030303030303	-0.0758606394300759	1.1908598122152352	negligible	not_detected	FALSE	FALSE	FALSE	FALSE	0.5874556948891713	0.789109105136255	good_surrogate	either_matrix_ok
Decanoylcarnitine	Acylcarnitines	3	10	0.6981627037657334	0.024743522837076808	0.11546977323969178	0.903030303030303	0.15034135141665478	1.4136482224068834	moderate	not_detected	FALSE	FALSE	FALSE	FALSE	0.278253254797044	0.5467760768708869	moderate_surrogate	directionally_comparable
Dimethyl Glycine	Amino acids and derivatives	1	10	-0.5488121266482746	0.10040608836463827	0.3458968133228178	-0.3090909090909091	0.3408572089731347	2.1920840848373375	large	not_detected	FALSE	FALSE	FALSE	FALSE	0.16152769014978607	0.4862679240378989	poor_surrogate	avoid_cross_matrix
Folic Acid	Enzyme cofactors	4	9	0.5732593420343235	0.10660281984793792	0.3458968133228178	0.7333333333333333	-0.19871020521412752	1.580193260533021	moderate	not_detected	FALSE	FALSE	FALSE	FALSE	0.23650110583472184	0.5093869971824778	poor_surrogate	avoid_cross_matrix
GABA	Neurotransmitter metabolic intermediates	4	10	-0.376224971653843	0.28393868326142047	0.596271234848983	-0.3575757575757575	0.3567576034524659	2.2738279652040094	large	not_detected	FALSE	FALSE	FALSE	FALSE	0.181798738814093	0.4896033849162883	poor_surrogate	avoid_cross_matrix
Glucoronate	Organic compounds	1	10	-0.07136992287484684	0.8446710980818961	0.9460316298517237	0.018181818181818177	-0.4747087114623394	2.9833809444582475	large	not_detected	FALSE	FALSE	FALSE	FALSE	0.055639906313993744	0.29210950814846715	poor_surrogate	avoid_cross_matrix
Glutamic Acid	Amino acids and derivatives	1	10	0.2896630936981464	0.41690417730218843	0.7451053381571027	0.2848484848484848	-0.26784869595261523	1.8528859831835027	moderate	not_detected	FALSE	FALSE	FALSE	FALSE	0.23364667772217065	0.5093869971824778	poor_surrogate	avoid_cross_matrix
Glutamine	Amino acids and derivatives	1	10	-0.1920084936401856	0.5951268294680918	0.8195189127101592	0.04242424242424242	-0.1443065923133302	1.3941406560403895	moderate	not_detected	FALSE	FALSE	FALSE	FALSE	0.4461994197549004	0.674444805206617	poor_surrogate	avoid_cross_matrix
Glutathione (reduced)	Enzyme cofactors	2	10	0.5232908360550451	0.12061477963582164	0.3699845308884403	0.5515151515151514	0.40902403002849913	2.564625936385121	large	detected	TRUE	TRUE	TRUE	TRUE	1.6038843727241087e-7	8.125777055141175e-6	poor_surrogate	avoid_cross_matrix
Glyceraldehyde	Central carbon metabolites	1	10	0.3304038062182439	0.35110910093751635	0.6858875460174738	0.0909090909090909	0.09416698142037079	1.242129800948358	moderate	not_detected	FALSE	FALSE	FALSE	FALSE	0.6957861400992051	0.8117504967824061	poor_surrogate	avoid_cross_matrix
Glycine	Amino acids and derivatives	1	10	0.9906447578320964	3.3137084743974774e-8	1.3917575592469404e-6	0.8666666666666666	-0.0016711557262153686	1.003855391236883	negligible	not_detected	FALSE	FALSE	FALSE	FALSE	0.9113375910328233	0.9435834776745182	excellent_surrogate	either_matrix_very_good
Glycocholic Acid	Bile acids	3	8	0.5747089832373927	0.13618573734353293	0.38132006456189216	0.5714285714285715	0.17457980020977648	1.4947886797307095	moderate	not_detected	FALSE	FALSE	FALSE	FALSE	0.2225342611648577	0.5093869971824778	poor_surrogate	avoid_cross_matrix
Guanidinoacetic Acid	Amino acids and derivatives	1	10	-0.16120200776567392	0.656392076707084	0.8354080976271978	0.406060606060606	-0.07468094666987621	1.1876294179589229	negligible	not_detected	FALSE	FALSE	FALSE	FALSE	0.4853961399668738	0.6899015796135971	poor_surrogate	avoid_cross_matrix
Hexanoylcarnitine	Acylcarnitines	1	10	0.7582717102032455	0.011026123300066972	0.06945002901917498	0.8303030303030301	-0.09520230456388461	1.2450944709356155	moderate	not_detected	FALSE	FALSE	FALSE	FALSE	0.362482213321094	0.6343438733119144	moderate_surrogate	directionally_comparable
Hippuric acid	Organic compounds	3	10	-0.10667218356757617	0.7692917461018701	0.9045497766972382	0.0303030303030303	0.07927838931864378	1.2002684467993372	moderate	not_detected	FALSE	FALSE	FALSE	FALSE	0.8455816662929898	0.9435834776745182	poor_surrogate	avoid_cross_matrix
Histidine	Amino acids and derivatives	3	10	-0.16671109639204834	0.6452869975193937	0.8339093506404472	-0.00606060606060606	-0.12448234304010178	1.3319328892794975	moderate	not_detected	FALSE	FALSE	FALSE	FALSE	0.620436939385516	0.789109105136255	poor_surrogate	avoid_cross_matrix
Homoserine	Amino acids and derivatives	4	7	-0.19118758667983174	0.6813291609949245	0.8542037242324426	-0.07142857142857141	-0.2951960145284442	1.9733131705806537	moderate	not_detected	FALSE	FALSE	FALSE	FALSE	0.44972381912795945	0.674444805206617	poor_surrogate	avoid_cross_matrix
Hydroxyproline	Amino acids and derivatives	3	10	0.9832763982244105	3.353937361422736e-7	9.391024611983662e-6	0.9757575757575756	0.0013253280784555344	1.003056341794463	negligible	not_detected	FALSE	FALSE	FALSE	FALSE	0.9383325818227494	0.9435834776745182	excellent_surrogate	either_matrix_very_good
Hypoxanthine	Nucleobases	3	10	0.2961447748109437	0.40607073089029433	0.7415204651040157	-0.0909090909090909	-0.7610422034519875	5.768225145729993	large	detected	TRUE	TRUE	TRUE	TRUE	0.0014273926300178374	0.017128711560214047	poor_surrogate	avoid_cross_matrix
IMP	Nucleotides	3	10	0.21567750860631552	0.5495460761330253	0.7958943171581746	0.406060606060606	0.46893503869257813	2.94398124327488	large	detected	TRUE	TRUE	TRUE	TRUE	0.0011723596254759124	0.016413034756662774	poor_surrogate	avoid_cross_matrix
Inosine	Nucleosides	1	10	0.13414581456811359	0.7117798139082192	0.8548168074112699	0.32121212121212117	-1.0587263053376126	11.447912606037127	large	detected	TRUE	TRUE	TRUE	TRUE	8.416902214248194e-5	0.002121430129381224	poor_surrogate	avoid_cross_matrix
Inositol	Carbohydrates	4	10	0.5149441808363129	0.12773275471148535	0.3699845308884403	0.6848484848484847	-0.367478847584756	2.33065959719243	large	not_detected	FALSE	TRUE	FALSE	TRUE	0.013998644942384137	0.11758861751602676	poor_surrogate	avoid_cross_matrix
Isobutyrylcarnitine	Acylcarnitines	3	10	-0.022168142821195086	0.9515310112086535	0.9710457959686821	0.19999999999999996	-0.2709754959456331	1.8662743876794838	moderate	not_detected	FALSE	FALSE	FALSE	FALSE	0.27989727744581117	0.5467760768708869	poor_surrogate	avoid_cross_matrix
Isoleucine	Amino acids and derivatives	3	10	-0.03168109872662546	0.930767112925553	0.9710457959686821	0.0303030303030303	0.510776534875139	3.241727721499112	large	not_detected	FALSE	FALSE	FALSE	FALSE	0.0896636258880459	0.3964076091892556	poor_surrogate	avoid_cross_matrix
Isovalerylcarnitine	Acylcarnitines	3	10	0.35854112370919616	0.30897688483555785	0.6330258128338259	0.5151515151515151	0.08252425972653908	1.2092727311337403	moderate	not_detected	FALSE	FALSE	FALSE	FALSE	0.664112660570275	0.789109105136255	poor_surrogate	avoid_cross_matrix
Kynurenic Acid	Amino acids and derivatives	3	10	0.7527754077037802	0.01197669029724936	0.06945002901917498	0.9272727272727271	0.15996297574220245	1.445316550083857	moderate	not_detected	FALSE	FALSE	FALSE	FALSE	0.15780124498874062	0.4862679240378989	moderate_surrogate	directionally_comparable
Kynurenine	Amino acids and derivatives	1	10	0.13387187945150866	0.7123473395093916	0.8548168074112699	0.9515151515151513	0.01074832967562664	1.0250577409989863	negligible	not_detected	FALSE	FALSE	FALSE	FALSE	0.9435834776745182	0.9435834776745182	poor_surrogate	avoid_cross_matrix
Leucine	Amino acids and derivatives	3	10	-0.401407334179961	0.25025100440697334	0.5634361370175816	-0.0909090909090909	0.13510711792388824	1.3649197499850851	moderate	not_detected	FALSE	FALSE	FALSE	FALSE	0.3037145723604032	0.567045452604896	poor_surrogate	avoid_cross_matrix
Lysine	Amino acids and derivatives	3	10	0.6286298217144739	0.051565153290631445	0.20626061316252578	0.7818181818181817	-0.08113118063338581	1.2053999819631596	moderate	not_detected	FALSE	FALSE	FALSE	FALSE	0.43863575742042793	0.674444805206617	moderate_surrogate	directionally_comparable
Methionine	Amino acids and derivatives	3	10	0.38805300575240326	0.2678254558599407	0.5768548280060262	0.44242424242424233	0.12291858273313175	1.327145634169405	moderate	not_detected	FALSE	FALSE	FALSE	FALSE	0.2284143630884804	0.5093869971824778	poor_surrogate	avoid_cross_matrix
Niacinamide (B3)	Enzyme cofactors	1	10	0.7340152041472944	0.015653773803306882	0.08218231246736113	0.49090909090909085	0.27174780016135136	1.8695961289279228	moderate	not_detected	FALSE	TRUE	FALSE	TRUE	0.019993287112833453	0.15039851849411356	moderate_surrogate	directionally_comparable
Normetanephrine	Neurotransmitter metabolic intermediates	2	10	-0.05181205063304599	0.886964906367576	0.9675980796737191	0.3454545454545454	0.01807421283863553	1.0424955572487495	negligible	not_detected	FALSE	FALSE	FALSE	FALSE	0.906535338442284	0.9435834776745182	poor_surrogate	avoid_cross_matrix
Octanoylcarnitine	Acylcarnitines	1	10	0.4623688816133725	0.17847291679263175	0.440933088546502	0.612121212121212	-0.21429540670115216	1.6379302612370712	moderate	not_detected	FALSE	FALSE	FALSE	FALSE	0.15155362234972955	0.4862679240378989	poor_surrogate	avoid_cross_matrix
Ornithine	Urea cycle intermediates	3	10	-0.23347945023553887	0.51620648138072045	0.7743097220710806	-0.00606060606060606	-0.11749683157914426	1.3106804801849068	moderate	not_detected	FALSE	FALSE	FALSE	FALSE	0.6574405682834077	0.789109105136255	poor_surrogate	avoid_cross_matrix
Orotic acid	Nucleobases	4	10	0.041798540177112854	0.9087252724939889	0.9710457959686821	0.19999999999999996	0.026355267800613237	1.0625644159546555	negligible	not_detected	FALSE	FALSE	FALSE	FALSE	0.8705167527204184	0.9435834776745182	poor_surrogate	avoid_cross_matrix
Pantothenic Acid	Enzyme cofactors	3	10	-0.3980936311992946	0.25455041217637314	0.5634361370175816	-0.2363636363636363	-0.08736700359392409	1.2228325869052414	moderate	not_detected	FALSE	FALSE	FALSE	FALSE	0.6321354165702284	0.789109105136255	poor_surrogate	avoid_cross_matrix
Phenylalanine	Amino acids and derivatives	1	10	-0.0038100901973896505	0.9916655486833699	0.9916655486833699	0.36969696969696964	-0.18504823485123545	1.5312575211240453	moderate	not_detected	FALSE	FALSE	FALSE	FALSE	0.18598803728867433	0.4896033849162883	poor_surrogate	avoid_cross_matrix
Phosphoethanolamine	Ethanolamines	4	8	0.8686125099913499	0.005126180838956291	0.043059919047232845	0.7857142857142858	0.1500945164318599	1.4128449916270787	moderate	not_detected	FALSE	FALSE	FALSE	FALSE	0.25682523579373495	0.5261785318700911	good_surrogate	directionally_comparable
Proline	Amino acids and derivatives	1	10	0.9653396804292144	6.0552115448957395e-6	8.477296162854035e-5	0.9636363636363636	0.01795185210521666	1.042201879667892	negligible	not_detected	FALSE	FALSE	FALSE	FALSE	0.10745468822512608	0.4298187529005043	excellent_surrogate	either_matrix_very_good
Propionylcarnitine	Acylcarnitines	3	10	0.31374634465548207	0.3773423442813715	0.7203808390826183	0.5030303030303029	0.20269332295385717	1.5947526149823756	moderate	not_detected	FALSE	FALSE	FALSE	FALSE	0.167878211870227	0.4862679240378989	poor_surrogate	avoid_cross_matrix
Ribose-5-P	Central carbon metabolites	4	10	-0.1970961048614396	0.5852142413510282	0.8192999378914394	-0.1515151515151515	0.024638752865542603	1.0583730018722897	negligible	not_detected	FALSE	FALSE	FALSE	FALSE	0.8952269591202584	0.9435834776745182	poor_surrogate	avoid_cross_matrix
SDMA	Amino acids and derivatives	3	10	0.26274618862757715	0.4633048740022817	0.7630903807096404	0.806060606060606	0.13410248692192822	1.3617660007085424	moderate	not_detected	FALSE	FALSE	FALSE	FALSE	0.23451232125710564	0.5093869971824778	poor_surrogate	avoid_cross_matrix
Serine	Amino acids and derivatives	1	10	0.4634700726404808	0.17730452037612132	0.440933088546502	0.44242424242424233	-0.36817235359016165	2.3343842994453197	large	not_detected	FALSE	TRUE	FALSE	TRUE	0.04627439690959893	0.25913662269375404	poor_surrogate	avoid_cross_matrix
Sorbitol	Carbohydrates	3	10	0.4749700315221528	0.16537423606285068	0.43410736966498303	0.43030303030303024	-0.1837673023225758	1.526747798102258	moderate	not_detected	FALSE	FALSE	FALSE	FALSE	0.19234418693139899	0.4896033849162883	poor_surrogate	avoid_cross_matrix
Spermidine	Amino acids and derivatives	4	10	0.141129244148531	0.6973555680807166	0.8548168074112699	0.5757575757575757	-0.26663467767661164	1.847713694675573	moderate	not_detected	FALSE	FALSE	FALSE	FALSE	0.12181494796736998	0.4448893751851773	poor_surrogate	avoid_cross_matrix
Succinate	TCA cycle intermediates	1	10	-0.24683334708730997	0.4917641532642163	0.7649664606332254	-0.3090909090909091	-0.34439619029135393	2.2100199305751933	large	not_detected	FALSE	FALSE	FALSE	FALSE	0.30600697350412653	0.567045452604896	poor_surrogate	avoid_cross_matrix
Sucrose	Carbohydrates	4	10	0.540074509680427	0.10706329936182456	0.3458968133228178	0.39393939393939387	-0.12003440328740167	1.3183611703733211	moderate	not_detected	FALSE	FALSE	FALSE	FALSE	0.6079303396923215	0.789109105136255	poor_surrogate	avoid_cross_matrix
Taurine	Bile acids	1	10	0.42699195590895145	0.21843150065988876	0.524235601583733	0.39393939393939387	0.14807063241759036	1.4062762182911495	moderate	not_detected	FALSE	FALSE	FALSE	FALSE	0.4153385471043637	0.674444805206617	poor_surrogate	avoid_cross_matrix
Taurochenodeoxycholic Acid	Bile acids	4	10	0.7504162365894806	0.012401790896281246	0.06945002901917498	0.9272727272727271	0.2614542718271383	1.8258044945042475	moderate	not_detected	FALSE	FALSE	FALSE	FALSE	0.21254475201439724	0.5093869971824778	moderate_surrogate	directionally_comparable
Taurocholic Acid	Bile acids	3	10	0.4938755117318146	0.1468345974820365	0.39787439317713114	0.5757575757575757	-0.3714661160187158	2.352155969256395	large	not_detected	FALSE	TRUE	FALSE	TRUE	0.03461101374719331	0.21567504659235864	poor_surrogate	avoid_cross_matrix
Threonine	Amino acids and derivatives	1	10	0.9747335081665859	1.7295327643168293e-6	3.6320188050653416e-5	0.903030303030303	-0.1098993331162137	1.2879509776967473	moderate	not_detected	FALSE	FALSE	FALSE	FALSE	0.3192190362243946	0.5705191285712584	excellent_surrogate	directionally_comparable
Trimethylamine-N-Oxide	Organic compounds	1	10	0.2544426843690534	0.47806291446040516	0.7649664606332254	0.6484848484848484	-0.013464457361523685	1.0314886590052916	negligible	not_detected	FALSE	FALSE	FALSE	FALSE	0.9370040570908132	0.9435834776745182	poor_surrogate	avoid_cross_matrix
Tryptophan	Amino acids and derivatives	1	10	0.2971540694904896	0.4043959838096356	0.7415204651040157	0.7696969696969695	0.40476082334476277	2.539573714634754	large	not_detected	FALSE	FALSE	FALSE	FALSE	0.16352893107089853	0.4862679240378989	poor_surrogate	avoid_cross_matrix
Tyrosine	Amino acids and derivatives	1	10	0.09112465713803214	0.8023118023623883	0.9224795229467384	0.47878787878787876	0.2511149276004055	1.7828505017890626	moderate	not_detected	FALSE	TRUE	FALSE	TRUE	0.03594584109872644	0.21567504659235864	poor_surrogate	avoid_cross_matrix
Uracil	Nucleobases	1	10	0.26915098082822675	0.45206199813288384	0.7594641568632449	0.39393939393939387	0.20447573526220625	1.6013111779896603	moderate	not_detected	FALSE	FALSE	FALSE	FALSE	0.16265687415655464	0.4862679240378989	poor_surrogate	avoid_cross_matrix
Valine	Amino acids and derivatives	1	10	-0.1691678539898185	0.6403548558699967	0.8339093506404472	0.29696969696969694	-0.07320830265208347	1.1836091194673823	negligible	not_detected	FALSE	FALSE	FALSE	FALSE	0.4514828090895615	0.674444805206617	poor_surrogate	avoid_cross_matrix
Xanthine	Nucleobases	1	10	-0.20113799387097908	0.5773831411240313	0.8192999378914394	-0.3454545454545454	-0.5654338396937985	3.6764938150262574	large	not_detected	FALSE	TRUE	FALSE	TRUE	0.021485502642016225	0.15039851849411356	poor_surrogate	avoid_cross_matrix
Xanthosine	Nucleosides	3	7	-0.35382887364073123	0.43620533915217613	0.7477805814037305	-0.6428571428571427	0.047007645871443626	1.114314151220104	negligible	not_detected	FALSE	FALSE	FALSE	FALSE	0.8762551858335204	0.9435834776745182	poor_surrogate	avoid_cross_matrix
g-Glu-Cy	Choline metabolites / Others	2	10	0.858822420730049	0.0014605012936798065	0.015335263583637968	0.7939393939393938	-0.09265532181916773	1.2378138046219918	moderate	not_detected	FALSE	FALSE	FALSE	FALSE	0.5324304391064865	0.7331828997531945	good_surrogate	directionally_comparable

## Sheet: Serum_vs_urine
metabolite	class	qc_tier	n_pairs	r_pearson	p_pearson	q_pearson	r_spearman	mean_diff_log	fold_change_abs	bias_band	bias_evidence	bias_detected_q	bias_detected_p	shift_reliable_q	shift_reliable_p	p_bias	q_bias	surrogate_quality	biofluid_choice
Kynurenine	Amino acids and derivatives	1	8	0.7488180786845441	0.03253038835491995	0.8637557398450876	0.3571428571428572	0.03481439817271248	1.0834637816488133	negligible	not_detected	FALSE	FALSE	FALSE	FALSE	0.45032925980719984	0.6140853542825452	moderate_surrogate	cautious_either
Pantothenic Acid	Enzyme cofactors	3	8	0.6357383914049763	0.09022570864877191	0.8637557398450876	0.5476190476190477	1.1618427714974646	14.515860018562995	large	detected	TRUE	TRUE	TRUE	TRUE	2.7324524873947165e-4	0.001863035786860034	moderate_surrogate	directionally_comparable
Phosphoethanolamine	Ethanolamines	4	7	0.6219686746235717	0.1358750484505613	0.8637557398450876	0.5357142857142856	-0.3572752573564055	2.276539852511442	large	detected	TRUE	TRUE	TRUE	TRUE	0.002388354131210785	0.008142116356400404	moderate_surrogate	directionally_comparable
Aminoisobutyric acid	Amino acids and derivatives	1	8	0.616305934245781	0.10369940121625139	0.8637557398450876	0.6666666666666667	0.6639479839033093	4.612623251763647	large	detected	TRUE	TRUE	TRUE	TRUE	7.519963069754693e-5	9.399953837193367e-4	moderate_surrogate	directionally_comparable
Sorbitol	Carbohydrates	3	8	0.5912276176080642	0.12268806529948503	0.8637557398450876	0.7142857142857144	0.4568661353849568	2.8632952670103804	large	detected	TRUE	TRUE	TRUE	TRUE	0.0010251813687308224	0.00480553766592573	poor_surrogate	avoid_cross_matrix
2-deoxycytidine	Nucleosides	3	8	0.5901556767806037	0.12354007651104087	0.8637557398450876	0.5000000000000001	-0.27213433565514356	1.8712608679141178	moderate	not_detected	FALSE	TRUE	FALSE	TRUE	0.04780539166337254	0.10545306984567474	poor_surrogate	avoid_cross_matrix
Taurine	Bile acids	1	8	0.5828550391817522	0.12943102477361348	0.8637557398450876	0.5238095238095238	0.37912254922732047	2.3939911975964603	large	detected	TRUE	TRUE	TRUE	TRUE	6.659794803419896e-4	0.003842189309665325	poor_surrogate	avoid_cross_matrix
Proline	Amino acids and derivatives	1	8	0.563129923449916	0.1461167171610109	0.8637557398450876	0.40476190476190477	0.014798611609849965	1.0346622681393516	negligible	not_detected	FALSE	FALSE	FALSE	FALSE	0.9357112691424292	0.9497113214233782	poor_surrogate	avoid_cross_matrix
Asparagine	Amino acids and derivatives	3	8	0.5475633935475933	0.16007679573527525	0.8637557398450876	0.6904761904761907	0.46861997306291125	2.9418462612007934	large	detected	TRUE	TRUE	TRUE	TRUE	0.016986601644196797	0.04718500456721332	poor_surrogate	avoid_cross_matrix
Kynurenic Acid	Amino acids and derivatives	3	8	0.5297969427325693	0.17686085648362934	0.8637557398450876	0.42857142857142866	0.7383789610312556	5.474934918779499	large	detected	TRUE	TRUE	TRUE	TRUE	0.0022261082184180598	0.007950386494350214	poor_surrogate	avoid_cross_matrix
1-methylhistamine	Organic compounds	1	8	0.5077690388697752	0.19892236331780933	0.8637557398450876	0.7142857142857144	1.4932994315267472	31.138625012645438	large	detected	TRUE	TRUE	TRUE	TRUE	5.579968566236561e-8	4.18497642467742e-6	poor_surrogate	avoid_cross_matrix
Carnitine	Choline metabolites / Others	3	8	0.48661011855841974	0.22140473545419037	0.8637557398450876	0.5714285714285715	0.19801812737834523	1.5776771203016575	moderate	not_detected	FALSE	FALSE	FALSE	FALSE	0.09583053897691488	0.199646956201906	poor_surrogate	avoid_cross_matrix
4-Pyridoxic Acid	Enzyme cofactors	1	8	0.48030652585312134	0.22834457435544483	0.8637557398450876	0.5952380952380953	2.805772778402525	639.4002156392199	large	detected	TRUE	TRUE	TRUE	TRUE	2.9217006497582224e-6	5.478188718296667e-5	poor_surrogate	avoid_cross_matrix
Guanosine	Nucleosides	2	8	0.3889464849321871	0.34093685850833083	0.8637557398450876	0.5476190476190477	-0.2588511351546038	1.814893457898676	moderate	not_detected	FALSE	FALSE	FALSE	FALSE	0.21537186403384093	0.35895310672306824	poor_surrogate	avoid_cross_matrix
Hexanoylcarnitine	Acylcarnitines	1	8	0.3831097635929429	0.34886204316042513	0.8637557398450876	0.04761904761904762	1.0202498643205384	10.477311698978504	large	detected	TRUE	TRUE	TRUE	TRUE	0.0016791544228999054	0.0068480163981651685	poor_surrogate	avoid_cross_matrix
ADMA	Amino acids and derivatives	3	8	0.38119722300357106	0.3514771261240557	0.8637557398450876	0.2619047619047619	0.34509259783974056	2.2135666235859484	large	not_detected	FALSE	TRUE	FALSE	TRUE	0.034970827712810196	0.08742706928202548	poor_surrogate	avoid_cross_matrix
GABA	Neurotransmitter metabolic intermediates	4	7	0.37167025584315305	0.41169497533211064	0.8637557398450876	0.07142857142857141	1.1002488435293774	12.596469618568783	large	detected	TRUE	TRUE	TRUE	TRUE	2.154183263593549e-6	5.3854581589838724e-5	poor_surrogate	avoid_cross_matrix
Homocysteine	Amino acids and derivatives	4	7	0.27743179220628866	0.5469313348542595	0.93655295191805	0.46428571428571414	0.7650113589853341	5.82118442897277	large	detected	TRUE	TRUE	TRUE	TRUE	0.004127773725874129	0.013460131714806943	poor_surrogate	avoid_cross_matrix
Alanine	Amino acids and derivatives	3	8	0.26418552332057343	0.5272177584230664	0.93655295191805	0.04761904761904762	0.14979105016652028	1.4118581012806217	moderate	not_detected	FALSE	FALSE	FALSE	FALSE	0.3149188955300703	0.48201871764806675	poor_surrogate	avoid_cross_matrix
Normetanephrine	Neurotransmitter metabolic intermediates	2	8	0.22911719889529825	0.5852027815104229	0.93655295191805	0.3095238095238096	2.6134850082680705	410.662463669303	large	detected	TRUE	TRUE	TRUE	TRUE	4.4029146250853237e-7	1.6510929844069962e-5	poor_surrogate	avoid_cross_matrix
Dimethyl Glycine	Amino acids and derivatives	1	8	0.22181997682093083	0.5975292210059393	0.93655295191805	0.23809523809523814	-0.0944335557383833	1.242892466746637	moderate	not_detected	FALSE	FALSE	FALSE	FALSE	0.42671250647016956	0.6038384525521266	poor_surrogate	avoid_cross_matrix
Adenine	Nucleobases	4	7	0.1936655157644664	0.6773539709146322	0.93655295191805	0.14285714285714282	1.912516779710678	81.75546249557573	large	detected	TRUE	TRUE	TRUE	TRUE	8.736957812819475e-4	0.004427420615331801	poor_surrogate	avoid_cross_matrix
Hydroxyproline	Amino acids and derivatives	3	8	0.17524060663656307	0.6780887781286756	0.93655295191805	0.2619047619047619	-0.16553757000393343	1.4639881789539517	moderate	not_detected	FALSE	FALSE	FALSE	FALSE	0.35952924338230946	0.5287194755622199	poor_surrogate	avoid_cross_matrix
Glycine	Amino acids and derivatives	1	8	0.16872202875822356	0.6895987113326143	0.93655295191805	0.14285714285714288	0.14285832339646976	1.3894992714331131	moderate	not_detected	FALSE	FALSE	FALSE	FALSE	0.5578766128591348	0.6973457660739185	poor_surrogate	avoid_cross_matrix
Spermidine	Amino acids and derivatives	4	8	0.1656740287906587	0.6949986416789802	0.93655295191805	0.40476190476190477	-1.3546452952336367	22.62795441862315	large	detected	TRUE	TRUE	TRUE	TRUE	0.008520254391263568	0.025560763173790704	poor_surrogate	avoid_cross_matrix
Choline	Choline metabolites / Others	2	8	0.14816023899686506	0.7262381956251667	0.93655295191805	0.1904761904761905	0.3008710030703081	1.9992679460562695	moderate	not_detected	FALSE	TRUE	FALSE	TRUE	0.03806532301413791	0.09209352342130141	poor_surrogate	avoid_cross_matrix
Orotic acid	Nucleobases	4	8	0.13877729783947534	0.743114177595139	0.93655295191805	0.3571428571428572	1.4661466351061452	29.251398547915798	large	detected	TRUE	TRUE	TRUE	TRUE	8.854841230663601e-4	0.004427420615331801	poor_surrogate	avoid_cross_matrix
Niacinamide (B3)	Enzyme cofactors	1	8	0.11148324233605067	0.7926944266028758	0.9436838411938998	0.4761904761904763	0.9301606341223917	8.514529100359372	large	detected	TRUE	TRUE	TRUE	TRUE	0.0012187128000628801	0.005376674117924472	poor_surrogate	avoid_cross_matrix
Phenylalanine	Amino acids and derivatives	1	8	0.0786397251560552	0.8531572928705468	0.9694969237165305	0.16666666666666669	-0.400998573599882	2.5176686586950776	large	detected	TRUE	TRUE	TRUE	TRUE	4.875569833973962e-4	0.0030472311462337266	poor_surrogate	avoid_cross_matrix
Cytosine	Nucleobases	1	8	0.058798811734830585	0.8900060708744986	0.9783252639815659	0.04761904761904762	2.1897236169714143	154.78312726445571	large	detected	TRUE	TRUE	TRUE	TRUE	2.3041986239319638e-5	3.4562979358979454e-4	poor_surrogate	avoid_cross_matrix
Uracil	Nucleobases	1	8	0.04950456829705734	0.9073304741455722	0.9783252639815659	0.02380952380952381	0.4418987480408467	2.7662966323651865	large	not_detected	FALSE	TRUE	FALSE	TRUE	0.03929669134628006	0.0921016203428439	poor_surrogate	avoid_cross_matrix
Histidine	Amino acids and derivatives	3	8	0.046411361580414826	0.9131035797161282	0.9783252639815659	0.21428571428571433	-0.11776321416919044	1.3114846570142042	moderate	not_detected	FALSE	FALSE	FALSE	FALSE	0.6205421312424964	0.7506558039223746	poor_surrogate	avoid_cross_matrix
Glutathione (reduced)	Enzyme cofactors	2	7	0.014849370534934557	0.9747937048838107	0.9988057663552838	0.10714285714285711	1.129803551796456	13.483528324532607	large	detected	TRUE	TRUE	TRUE	TRUE	0.0017348308208685094	0.0068480163981651685	poor_surrogate	avoid_cross_matrix
Isovalerylcarnitine	Acylcarnitines	3	8	6.369247827707994e-4	0.9988057663552838	0.9988057663552838	-0.28571428571428575	0.19093868429095417	1.5521678522318587	moderate	not_detected	FALSE	FALSE	FALSE	FALSE	0.18790609364090174	0.32774318658296814	poor_surrogate	avoid_cross_matrix
Carnosine	Choline metabolites / Others	1	8	-0.006799697729138228	0.9872509597400033	0.9988057663552838	-0.16666666666666669	-0.31199588097401654	2.0511427248591967	large	not_detected	FALSE	FALSE	FALSE	FALSE	0.22967697991584582	0.37447333681931383	poor_surrogate	avoid_cross_matrix
Citrulline	Urea cycle intermediates	3	8	-0.02402028484846401	0.9549792867628217	0.9947700903779394	0.09523809523809525	-0.4531468689624816	2.8388789133246486	large	not_detected	FALSE	FALSE	FALSE	FALSE	0.13818709659231312	0.2657444165236791	poor_surrogate	avoid_cross_matrix
Hypoxanthine	Nucleobases	3	8	-0.031699607307364146	0.9406030415818616	0.9935947622343607	-0.07142857142857144	-0.10521890135284773	1.2741451380230933	moderate	not_detected	FALSE	FALSE	FALSE	FALSE	0.7238206544664738	0.8294183403447383	poor_surrogate	avoid_cross_matrix
Leucine	Amino acids and derivatives	3	8	-0.0505067846135772	0.9054607050257402	0.9783252639815659	0.16666666666666669	0.0727417403906554	1.1823382517776242	negligible	not_detected	FALSE	FALSE	FALSE	FALSE	0.5103380125938203	0.6659278107967398	poor_surrogate	avoid_cross_matrix
Creatine	Amino acids and derivatives	1	8	-0.08954429471098645	0.8329997664961218	0.9611535767262943	-0.3095238095238096	0.3430544716524553	2.2032027837882264	large	not_detected	FALSE	FALSE	FALSE	FALSE	0.34115191457302857	0.5117278718595428	poor_surrogate	avoid_cross_matrix
Cystathionine	Amino acids and derivatives	3	8	-0.09983273011887334	0.8140536501512812	0.9539691212710326	0	0.12359407460472238	1.329211452793996	moderate	not_detected	FALSE	FALSE	FALSE	FALSE	0.47990518208498556	0.6427301545781056	poor_surrogate	avoid_cross_matrix
Glutamine	Amino acids and derivatives	1	8	-0.1130399666566765	0.7898486768401513	0.9436838411938998	0.5476190476190477	-0.11889596164750671	1.3149097984030742	moderate	not_detected	FALSE	FALSE	FALSE	FALSE	0.6823798908129164	0.7996639345463864	poor_surrogate	avoid_cross_matrix
Tryptophan	Amino acids and derivatives	1	8	-0.1246250906209493	0.7687361863112444	0.9436838411938998	0.21428571428571433	-0.05309105102520051	1.130032804305824	negligible	not_detected	FALSE	FALSE	FALSE	FALSE	0.7673558854202677	0.8589804687540309	poor_surrogate	avoid_cross_matrix
Trimethylamine-N-Oxide	Organic compounds	1	8	-0.13538254463120594	0.74924236153444	0.93655295191805	0.1904761904761905	0.4814395627351543	3.029978610730584	large	not_detected	FALSE	FALSE	FALSE	FALSE	0.13698842930677693	0.2657444165236791	poor_surrogate	avoid_cross_matrix
Threonine	Amino acids and derivatives	1	8	-0.14123714372227783	0.7386810160730668	0.93655295191805	0.09523809523809525	0.23634015181652646	1.723217719806156	moderate	not_detected	FALSE	FALSE	FALSE	FALSE	0.28365657429811797	0.44321339734080933	poor_surrogate	avoid_cross_matrix
Tyrosine	Amino acids and derivatives	1	8	-0.15771816911677455	0.7091458898119409	0.93655295191805	-0.33333333333333337	-0.05857670526455183	1.1443969858203586	negligible	not_detected	FALSE	FALSE	FALSE	FALSE	0.8617660962790394	0.9233208174418279	poor_surrogate	avoid_cross_matrix
Xanthine	Nucleobases	1	8	-0.16145051637082145	0.7024996609835749	0.93655295191805	-0.09523809523809525	-0.33723119233719956	2.1738581025839347	large	not_detected	FALSE	FALSE	FALSE	FALSE	0.1511406599119827	0.28338873733496756	poor_surrogate	avoid_cross_matrix
Inosine	Nucleosides	1	8	-0.17765131816405358	0.673845765943823	0.93655295191805	-0.09523809523809525	-0.15314257249967866	1.4227957934245408	moderate	not_detected	FALSE	FALSE	FALSE	FALSE	0.5171943465504313	0.6659278107967398	poor_surrogate	avoid_cross_matrix
Adenosine	Nucleosides	3	8	-0.19958433546536564	0.635598392636282	0.93655295191805	-0.42857142857142866	1.4826458295084413	30.384061714402684	large	detected	TRUE	TRUE	TRUE	TRUE	0.0019533135879385927	0.007324925954769723	poor_surrogate	avoid_cross_matrix
Glycocholic Acid	Bile acids	3	8	-0.21950417286487525	0.6014587927497674	0.93655295191805	-0.21428571428571433	1.347693737493738	22.268642208432244	large	detected	TRUE	TRUE	TRUE	TRUE	2.2714964589854494e-4	0.001703622344239087	poor_surrogate	avoid_cross_matrix
Methionine	Amino acids and derivatives	3	8	-0.22742979594242774	0.5880455197767209	0.93655295191805	-0.33333333333333337	-0.1659465454312501	1.4653674670159231	moderate	not_detected	FALSE	FALSE	FALSE	FALSE	0.42541323395290565	0.6038384525521266	poor_surrogate	avoid_cross_matrix
Lysine	Amino acids and derivatives	3	8	-0.24793954014171965	0.5538142947753683	0.93655295191805	0.09523809523809525	-0.10052722301447647	1.2604546448840575	moderate	not_detected	FALSE	FALSE	FALSE	FALSE	0.5743013752191889	0.7061082482203143	poor_surrogate	avoid_cross_matrix
Arginine	Amino acids and derivatives	1	8	-0.2639004240712289	0.5276803800485443	0.93655295191805	-0.5476190476190477	0.24570864836627537	1.7607944001679832	moderate	not_detected	FALSE	FALSE	FALSE	FALSE	0.1799461406172251	0.32774318658296814	poor_surrogate	avoid_cross_matrix
SDMA	Amino acids and derivatives	3	8	-0.27100789590288216	0.5161923060847067	0.93655295191805	0.14285714285714288	0.344832569900249	2.212241677234312	large	not_detected	FALSE	FALSE	FALSE	FALSE	0.20800369709108424	0.3545517564052572	poor_surrogate	avoid_cross_matrix
Serine	Amino acids and derivatives	1	8	-0.3009039107160067	0.46893609626331534	0.9018001851217603	-0.11904761904761907	0.6241841221954785	4.209050362090945	large	not_detected	FALSE	TRUE	FALSE	TRUE	0.045130605112075735	0.1025695570728994	poor_surrogate	avoid_cross_matrix
Isoleucine	Amino acids and derivatives	3	8	-0.32136859777296417	0.43763624152151104	0.8637557398450876	0.02380952380952381	-0.541376153598546	3.478373018273117	large	not_detected	FALSE	FALSE	FALSE	FALSE	0.09885921901579368	0.20039030881579803	poor_surrogate	avoid_cross_matrix
2-Aminodipic Acid	Amino acids and derivatives	2	8	-0.32593595482527365	0.4307726278429425	0.8637557398450876	0	-0.1971428826336048	1.5745007891129428	moderate	not_detected	FALSE	FALSE	FALSE	FALSE	0.43691151957977714	0.6068215549719127	poor_surrogate	avoid_cross_matrix
Betaine	Choline metabolites / Others	3	8	-0.32683169050766997	0.4294318879021576	0.8637557398450876	-0.07142857142857144	0.3739543510350616	2.3656710272540398	large	not_detected	FALSE	FALSE	FALSE	FALSE	0.050550496925393075	0.10832249341155659	poor_surrogate	avoid_cross_matrix
Succinate	TCA cycle intermediates	1	8	-0.3366273730399691	0.41488511363755404	0.8637557398450876	-0.5952380952380953	-0.03898961318346639	1.0939302029458984	negligible	not_detected	FALSE	FALSE	FALSE	FALSE	0.8298118555142797	0.9152336641701615	poor_surrogate	avoid_cross_matrix
Hippuric acid	Organic compounds	3	8	-0.33914883109103106	0.41117527516246405	0.8637557398450876	-0.21428571428571433	1.6321160932915393	42.866309302189336	large	detected	TRUE	TRUE	TRUE	TRUE	1.632662949852966e-4	0.0015306215154871556	poor_surrogate	avoid_cross_matrix
Chenodeoxycholic Acid	Bile acids	4	8	-0.3560527877117894	0.386677765579289	0.8637557398450876	-0.4523809523809525	0.0030257216414963928	1.0069913074230277	negligible	not_detected	FALSE	FALSE	FALSE	FALSE	0.9871159956184157	0.9871159956184157	poor_surrogate	avoid_cross_matrix
Valine	Amino acids and derivatives	1	8	-0.36186645015725855	0.378405337761277	0.8637557398450876	-0.5952380952380953	-0.021540573876343228	1.0508496256987727	negligible	not_detected	FALSE	FALSE	FALSE	FALSE	0.8977379994650002	0.9483147881672537	poor_surrogate	avoid_cross_matrix
Ornithine	Urea cycle intermediates	3	8	-0.3649123563851978	0.3741029968736158	0.8637557398450876	-0.28571428571428575	0.3325460316784141	2.1505326062042895	large	not_detected	FALSE	TRUE	FALSE	TRUE	0.030635798458016957	0.07923051325349213	poor_surrogate	avoid_cross_matrix
Allantoin	Choline metabolites / Others	3	8	-0.3741662162462701	0.3611674638007876	0.8637557398450876	-0.7142857142857144	0.28838671297498486	1.9426148887799677	moderate	not_detected	FALSE	FALSE	FALSE	FALSE	0.2556874211751173	0.4080118423007191	poor_surrogate	avoid_cross_matrix
Glutamic Acid	Amino acids and derivatives	1	8	-0.4010761150504466	0.32473775970699936	0.8637557398450876	-0.07142857142857144	0.18486249220540368	1.5306027603052128	moderate	not_detected	FALSE	FALSE	FALSE	FALSE	0.523863211160102	0.6659278107967398	poor_surrogate	avoid_cross_matrix
Guanidinoacetic Acid	Amino acids and derivatives	1	8	-0.40655131687503254	0.31754686804433724	0.8637557398450876	-0.6666666666666667	0.08201529856460299	1.2078563826044129	moderate	not_detected	FALSE	FALSE	FALSE	FALSE	0.7298881395033696	0.8294183403447383	poor_surrogate	avoid_cross_matrix
AMP	Nucleotides	4	8	-0.4074625171764105	0.3163575259137204	0.8637557398450876	-0.6190476190476192	1.5410290958831918	34.75594456678815	large	detected	TRUE	TRUE	TRUE	TRUE	0.01083987793531348	0.031268878659558116	poor_surrogate	avoid_cross_matrix
3-OH-Anthanilic Acid	Amino acids and derivatives	4	7	-0.4116978347026604	0.3587738780930452	0.8637557398450876	-0.5714285714285713	0.43084614805273286	2.696783908087114	large	not_detected	FALSE	FALSE	FALSE	FALSE	0.18381960166663067	0.32774318658296814	poor_surrogate	avoid_cross_matrix
Aspartate	Amino acids and derivatives	3	8	-0.43861203076950694	0.27699052214642345	0.8637557398450876	-0.40476190476190477	-0.028589521552025543	1.0680449270094967	negligible	not_detected	FALSE	FALSE	FALSE	FALSE	0.9146596336523305	0.9497113214233782	poor_surrogate	avoid_cross_matrix
Glucoronate	Organic compounds	1	8	-0.4399308809761133	0.2753799231787604	0.8637557398450876	-0.40476190476190477	-0.06290264213945496	1.155853100057197	negligible	not_detected	FALSE	FALSE	FALSE	FALSE	0.6377411915253763	0.7592157041968766	poor_surrogate	avoid_cross_matrix
Octanoylcarnitine	Acylcarnitines	1	8	-0.5060335818867969	0.20071896727831237	0.8637557398450876	-0.5952380952380953	1.5839167660051912	38.36337137576094	large	detected	TRUE	TRUE	TRUE	TRUE	1.2167569192657612e-4	0.0013036681277847442	poor_surrogate	avoid_cross_matrix
Isobutyrylcarnitine	Acylcarnitines	3	8	-0.5310129263810082	0.17568328104530356	0.8637557398450876	-0.761904761904762	0.8414631915341027	6.94165765461782	large	detected	TRUE	TRUE	TRUE	TRUE	2.129307038959258e-4	0.001703622344239087	poor_surrogate	avoid_cross_matrix
Propionylcarnitine	Acylcarnitines	3	8	-0.5847989469319611	0.12784744394656058	0.8637557398450876	-0.5952380952380953	1.1951386215521902	15.672512379423308	large	detected	TRUE	TRUE	TRUE	TRUE	0.0060476036947206225	0.018898761546001945	poor_surrogate	avoid_cross_matrix
Creatinine	Amino acids and derivatives	3	8	-0.6048476818475494	0.11215080835451893	0.8637557398450876	-0.14285714285714288	-0.02457952988476686	1.0582286856697125	negligible	not_detected	FALSE	FALSE	FALSE	FALSE	0.9370485038043997	0.9497113214233782	poor_surrogate	avoid_cross_matrix
Acetylcarnitine	Acylcarnitines	3	8	-0.6283932205490291	0.09519187151147061	0.8637557398450876	-0.5952380952380953	-0.0269962852183252	1.0641339160085574	negligible	not_detected	FALSE	FALSE	FALSE	FALSE	0.8452843667338081	0.9187873551454436	poor_surrogate	avoid_cross_matrix
Decanoylcarnitine	Acylcarnitines	3	8	-0.6382175458428483	0.08858414864619836	0.8637557398450876	-0.5476190476190477	1.1586343335848905	14.409016331067008	large	not_detected	FALSE	TRUE	FALSE	TRUE	0.02483020634986021	0.06650948129426841	poor_surrogate	avoid_cross_matrix
